# Supplementary material for: Molecular dissection of CRC primary tumors and their matched liver metastases reveals critical role of immune microenvironment, EMT and angiogenesis in cancer metastasis
Source: Sci Rep. 2020 Jul 1;10:10725. doi: 10.1038/s41598-020-67842-5 (PMC7330040; doi:10.1038/s41598-020-67842-5)
Supplement: Supplementary file 1 — Supplementary Tables [file 41598_2020_67842_MOESM1_ESM.xlsx]

## Sheet: S1
Supplemental Table S1: Patient clinical characteristics
ID_REF	Sample_type	Age	Sex	OP_date	OP_name	Weight_kg	Height_cm	Family_history_of_colorectal_cancer_lineal	Location_ of_tumor	Metastasis	Liver	Lung	Peritoneum	Ovary	Bone	Brain	Distant LN	Others	Type_of_cancer	Location_of_tumor	Cell_type	TNM_stage	T	N	M	Lymphatic_invasion	Perineural_invasion	Vascular_invasion	Tumor_budding	IHC_MLH1	IHC_MSH2	IHC_MSH6	IHC_p53	MSI	Status_disease	Recur_date	Status_patient	Death_date	Last_FU	Final_status			uptodate(status_change)
008T_P	Colon without Metastasis (CNM)	48	F	2010-04-13	Right hemicolectomy	51.35	155.2	Yes	ascending colon	No	N/A	N/A	N/A	N/A	N/A	N/A	N/A	N/A	HNPCC associated	ascending colon	Adenocarcinoma, MD	II	T3	N0	M0	negative	negative	negative	negative	99	0	1	15	MSI-H	NETR	N/A	Alive	N/A	2018-03-08	Alive without disease
091T_P	Colon without Metastasis (CNM)	75	F	2010-08-10	Anterior resection	41	153.2	No	sigmoid colon	No	N/A	N/A	N/A	N/A	N/A	N/A	N/A	N/A	Sporadic	sigmoid colon	Adenocarcinoma, MD	III	T4a	N1b	M0	positive	positive	negative	positive	99	99	95	0	MSS	Recur	2017-01-25	Alive	N/A	2018-02-01	Alive with disease			r
097T_P	Colon without Metastasis (CNM)	48	F	2010-08-17	Anterior resection	55.7	161.1	No	sigmoid colon	No	N/A	N/A	N/A	N/A	N/A	N/A	N/A	N/A	Sporadic	sigmoid colon	Adenocarcinoma, MD	II	T3	N0	M0	negative	positive	negative	positive	99	90	90	N/A	MSS	NETR	N/A	Alive	N/A	2017-11-21	Alive without disease
101T_P	Colon without Metastasis (CNM)	41	F	2010-08-19	Anterior resection	57.9	161	No	sigmoid colon	No	N/A	N/A	N/A	N/A	N/A	N/A	N/A	N/A	Sporadic	sigmoid colon	Adenocarcinoma, MD	III	T3	N2b	M0	positive	negative	negative	positive	99	20	95	N/A	MSS	NETR	N/A	Alive	N/A	2010-09-08	Alive without disease
124T_P	Colon without Metastasis (CNM)	45	M	2010-12-08	Extended Right hemicolectomy	74.3	169.5	No	cecum	No	N/A	N/A	N/A	N/A	N/A	N/A	N/A	N/A	Sporadic	cecum	Adenocarcinoma, PD	II	T3	N0	M0	negative	negative	negative	negative	99	95	99	0	MSS	NETR	N/A	Alive	N/A	2017-08-10	Alive without disease
028T_P	Colon without Metastasis (CNM)	51	F	2010-05-18	Anterior resection	69.6	161.4	No	sigmoid colon	No	N/A	N/A	N/A	N/A	N/A	N/A	N/A	N/A	Sporadic	sigmoid colon	Adenocarcinoma, MD	II	T3	N0	M0	positive	negative	negative	positive	99	1	1	2	MSI-H	Recur	2010-11-23	Alive	N/A	2018-08-01	Alive with disease
043T_P	Colon without Metastasis (CNM)	55	F	2010-06-09	Subtotal colectomy with ileosigmoidostomy	54.7	152.3	Yes	transverse colon	No	N/A	N/A	N/A	N/A	N/A	N/A	N/A	N/A	HNPCC associated	transverse colon	Mucinous carcinoma	II	T3	N0	M0	negative	negative	negative	negative	0	90	95	N/A	MSI-H	NETR	N/A	Alive	N/A	2018-12-03	Alive without disease
049T_P	Colon without Metastasis (CNM)	68	M	2010-06-16	Low anterior resection	62.8	168	No	sigmoid colon	No	N/A	N/A	N/A	N/A	N/A	N/A	N/A	N/A	Sporadic	sigmoid colon	Adenocarcinoma, MD	II	T3	N0	M0	negative	negative	negative	negative	95	90	20	N/A	MSS	NETR	N/A	Alive	N/A	2017-05-02	Alive without disease
053T_P	Colon without Metastasis (CNM)	47	F	2010-06-29	Low anterior resection	58.3	159.4	Yes	rectum	No	N/A	N/A	N/A	N/A	N/A	N/A	N/A	N/A	Sporadic	rectum	Adenocarcinoma, MD	II	T3	N0	M0	negative	negative	negative	negative	99	99	99	30	MSS	NETR	N/A	Alive	N/A	2019-01-30	Alive without disease
056T_P	Colon without Metastasis (CNM)	64	M	2010-07-06	Extended Right hemicolectomy	70.3	166	No	ascending colon	No	N/A	N/A	N/A	N/A	N/A	N/A	N/A	N/A	Sporadic	ascending colon	Adenocarcinoma, WD	III	T3	N1a	M0	negative	negative	negative	negative	90	95	90	10	MSS	NETR	N/A	Alive	N/A	2019-01-03	Alive without disease
071T_P	Colon without Metastasis (CNM)	68	M	2010-07-20	Anterior resection	63.5	171.4	No	sigmoid colon	No	N/A	N/A	N/A	N/A	N/A	N/A	N/A	N/A	Sporadic	sigmoid colon	Adenocarcinoma, MD	III	T3	N2a	M0	negative	negative	positive	positive	99	70	90	N/A	MSS	NETR	N/A	Dead	2012-05-22	2012-03-26	Death of unknown causes			d
082T_P	Colon without Metastasis (CNM)	50	M	2010-08-03	Anterior resection	69.6	168	No	sigmoid colon	No	N/A	N/A	N/A	N/A	N/A	N/A	N/A	N/A	Sporadic	sigmoid colon	Adenocarcinoma, MD	III	T3	N2a	M0	positive	positive	negative	positive	99	99	99	50	MSS	NETR	N/A	Alive	N/A	2017-04-20	Alive without disease
084T_P	Colon without Metastasis (CNM)	59	M	2010-08-06	Anterior resection	73.7	169.5	No	rectosigmoid junction colon	No	N/A	N/A	N/A	N/A	N/A	N/A	N/A	N/A	Sporadic	rectosigmoid junction colon	Adenocarcinoma, MD	III	T3	N2a	M0	negative	negative	positive	negative	99	99	99	40	MSS	NETR	N/A	Alive	N/A	2017-05-02	Alive without disease
034T_P	Colon with Metastasis (CWM)	69	M	2010-05-27	Left hemicolectomy	75	156.3	Yes	descending colon	Yes	Yes	No	No	No	No	No	No	No	Sporadic	descending colon	Adenocarcinoma, MD	IV	T3	N1b	M1a	positive	negative	negative	positive	98	90	90	0.1	MSS	Residual tumor	N/A	Dead	2010-06-28	2010-06-28	Death of cancer
145T_P	Colon with Metastasis (CWM)	74	F	2011-07-01	Left hemicolectomy	54.4	142.5	No	descending colon	Yes	Yes	No	No	No	No	No	No	No	Sporadic	descending colon	Adenocarcinoma, WD	IV	T3	N2b	M1a	positive	positive	positive	N/A	99	99	99	1	MSS	Recur	2013-03-11	Dead	2016-10-04	2016-10-04	Death of cancer			d
148T_P	Colon with Metastasis (CWM)	39	F	2011-09-07	Anterior resection	79.55	161.6	No	sigmoid colon	Yes	Yes	No	No	No	No	No	No	No	Sporadic	sigmoid colon	Adenocarcinoma, MD	IV	T3	N2a	M1a	positive	positive	positive	negative	95	99	99	80	MSS	NETR	N/A	Alive	N/A	2019-02-08	Alive without disease
156T_P	Colon with Metastasis (CWM)	62	F	2012-02-02	Anterior resection	45	150	Yes	sigmoid colon	Yes	Yes	No	No	No	No	No	No	No	Sporadic	sigmoid colon	Adenocarcinoma, MD	IV	T3	N1a	M1a	positive	negative	negative	negative	99	99	99	35	MSS	NETR	N/A	Alive	N/A	2018-05-17	Alive without disease
157T_P	Colon with Metastasis (CWM)	58	M	2012-02-21	Anterior resection	76.9	173.4	No	sigmoid colon	Yes	Yes	No	No	No	No	No	No	No	Sporadic	sigmoid colon	Adenocarcinoma, PD	IV	T3	N2b	M1a	positive	negative	negative	negative	99	90	70	90	MSS	NETR	N/A	Alive	N/A	2017-02-23	Alive without disease
163T_P	Colon with Metastasis (CWM)	72	M	2012-05-08	Right hemicolectomy	63.4	153	No	ascending colon	Yes	Yes	No	No	No	No	No	No	No	Sporadic	ascending colon	Mucinous carcinoma	IV	T3	N1b	M1a	negative	negative	negative	positive	99	99	99	30	MSS	Recur	2012-11-19	Alive	N/A	2013-06-11	Alive with disease
164T_P	Colon with Metastasis (CWM)	59	F	2012-05-08	Low anterior resection	54.9	149	No	sigmoid colon	Yes	Yes	No	No	No	No	No	No	No	Sporadic	sigmoid colon	Adenocarcinoma, MD	IV	T3	N2b	M1a	positive	positive	positive	positive	99	99	99	0	MSS	Recur	2012-10-25	Dead	2015-07-12	2015-07-12	Death of cancer			d
165T_P	Colon with Metastasis (CWM)	39	M	2012-05-22	Low anterior resection	78.6	178.2	No	rectum	Yes	Yes	Yes	No	No	No	No	No	No	Sporadic	rectum	Adenocarcinoma, MD	IV	T3	N2a	M1b	negative	positive	negative	positive	N/A	N/A	N/A	N/A	MSS	Recur	2012-11-15	Dead	2016-03-25	2016-03-25	Death of cancer			d
166T_P	Colon with Metastasis (CWM)	59	F	2012-06-19	Anterior resection	66.6	166	No	sigmoid colon	Yes	Yes	No	No	No	No	No	No	No	Sporadic	sigmoid colon	Adenocarcinoma, MD	IV	T3	N1a	M1a	negative	negative	negative	negative	99	99	95	85	MSS	NETR	N/A	Alive	N/A	2018-10-10	Alive without disease
167T_P	Colon with Metastasis (CWM)	49	F	2012-06-19	Low anterior resection	56.1	149.5	No	sigmoid colon	Yes	Yes	No	No	No	No	No	No	No	Sporadic	sigmoid colon	Adenocarcinoma, MD	IV	T4a	N2b	M1a	positive	positive	positive	positive	95	95	95	0	MSS	NETR	N/A	Alive	N/A	2018-12-12	Alive without disease
179T_P	Colon with Metastasis (CWM)	64	M	2012-08-06	Anterior resection	61.55	164.4	No	sigmoid colon	Yes	Yes	No	No	No	No	No	No	No	Sporadic	sigmoid colon	Adenocarcinoma, MD	IV	T4a	N2b	M1a	positive	positive	positive	positive	95	95	95	0	MSS	Recur	2012-11-18	Dead	2014-10-24	2014-10-24	Death of cancer			d
108T_P	Colon with Metastasis (CWM)	58	M	2010-09-07	Anterior resection	70.9	168.5	No	sigmoid colon	Yes	Yes	No	No	No	No	No	No	No	Sporadic	sigmoid colon	Adenocarcinoma, MD	IV	T4a	N1a	M1a	positive	negative	negative	positive	99	95	80	N/A	MSS	Recur	2011-03-21	Dead	2012-03-13	2012-03-13	Death of cancer			d
234T_P	Colon with Metastasis (CWM)	59	F	2012-10-11	Low anterior resection	56	148.3	No	rectum	Yes	Yes	No	No	No	No	No	No	No	Sporadic	rectum	Adenocarcinoma, MD	IV	T3	N2a	M1a	positive	positive	positive	positive	N/A	N/A	N/A	N/A	N/A	Recur	2013-11-28	Dead	2016-08-13	2016-08-13	Death of cancer			d
237T_P	Colon with Metastasis (CWM)	60	F	2012-10-26	Left hemicolectomy	62.2	163.5	No	splenic flexure colon	Yes	Yes	No	No	No	No	No	No	No	Sporadic	splenic flexure colon	Adenocarcinoma, PD	IV	T4a	N2a	M1a	negative	positive	positive	positive	99	99	90	60	MSS	Recur	2013-05-29	Dead	2013-07-24	2013-07-24	Death of cancer			d
242T_P	Colon with Metastasis (CWM)	70	M	2012-12-04	Left hemicolectomy	60.7	167.6	No	descending colon	Yes	Yes	No	No	No	No	No	No	No	Sporadic	descending colon	Adenocarcinoma, MD	IV	T3	N1a	M1a	positive	positive	negative	negative	99	99	99	50	MSS	Recur	2013-12-17	Dead	2015-06-23	2015-06-23	Death of cancer			d
248T_P	Colon with Metastasis (CWM)	59	M	2012-12-10	Low anterior resection	56.7	174.3	No	rectum	Yes	Yes	No	No	No	No	No	No	No	Sporadic	rectum	Adenocarcinoma, WD	IV	T3	N2a	M1a	negative	negative	positive	positive	99	90	95	0	MSS	Recur	2014-02-03	Alive	N/A	2019-02-25	Alive with disease			r
292T_P	Colon with Metastasis (CWM)	64	F	2013-02-08	Low anterior resection	45	148.3	No	rectosigmoid junction colon	Yes	Yes	No	Yes	No	No	No	No	No	Sporadic	rectosigmoid junction colon	Adenocarcinoma, MD	IV	T4a	N2b	M1a	positive	positive	positive	positive	99	99	99	0	MSS	Residual tumor	N/A	Dead	2013-05-11	2013-05-11	Death of cancer
294T_P	Colon with Metastasis (CWM)	55	M	2013-02-12	Anterior resection	66.3	170.7	No	sigmoid colon	Yes	Yes	No	No	No	No	No	No	No	Sporadic	sigmoid colon	Adenocarcinoma, MD	IV	T4a	N1a	M1a	positive	positive	negative	positive	99	95	90	0	MSS	Recur	2013-06-03	Alive	N/A	2019-01-31	Alive with disease			r
320T_P	Colon with Metastasis (CWM)	54	M	2013-03-22	Low anterior resection	48.8	170	Yes	rectosigmoid junction colon	Yes	Yes	No	No	No	No	No	Yes	No	Sporadic	rectosigmoid junction colon	Adenocarcinoma, MD	IV	T3	N2b	M1b	negative	positive	positive	positive	99	99	99	95	MSS	Recur	2013-12-17	Dead	2014-05-23	2014-05-23	Death of cancer			r
323T_P	Colon with Metastasis (CWM)	53	F	2013-04-15	Extended Right hemicolectomy	54.2	153.1	No	transverse colon	Yes	Yes	No	No	No	No	No	No	No	Sporadic	transverse colon	Adenocarcinoma, MD	IV	T4a	N1b	M1a	negative	positive	negative	positive	99	99	99	85	MSS	Recur	2014-06-25	Dead	2015-06-24	2015-06-24	Death of cancer			r
324T_P	Colon with Metastasis (CWM)	63	M	2013-04-16	Anterior resection	50.1	165.2	No	sigmoid colon	Yes	Yes	No	No	No	No	No	No	Yes	Sporadic	sigmoid colon	Adenocarcinoma, MD	IV	T3	N1a	M1b	negative	positive	negative	positive	95	95	95	30	MSS	NETR	N/A	Alive	N/A	2019-01-30	Alive without disease
325T_P	Colon with Metastasis (CWM)	41	F	2013-04-16	Hartmann operation	42.2	153.6	Yes	rectum	Yes	Yes	No	No	No	No	No	Yes	Yes	Sporadic	rectum	Adenocarcinoma, MD	IV	T4b	N2b	M1b	positive	positive	positive	positive	95	95	95	80	MSS	Recur	2014-03-21	Alive	N/A	2014-10-10	Alive with disease
116T_P	Colon with Metastasis (CWM)	56	M	2010-10-21	Anterior resection	65.9	170.6	No	sigmoid colon	Yes	Yes	No	No	No	No	No	No	No	Sporadic	sigmoid colon	Adenocarcinoma, MD	IV	T3	N1a	M1a	positive	positive	positive	positive	95	90	80	N/A	MSS	Recur	2010-12-22	Dead	2011-04-10	2011-04-10	Death of cancer
326T_P	Colon with Metastasis (CWM)	75	M	2013-04-18	Extended Right hemicolectomy	71	170	No	cecum	Yes	Yes	No	No	No	No	No	No	No	Sporadic	cecum	Adenocarcinoma, MD	IV	T3	N1b	M1a	negative	negative	negative	positive	99	95	95	0	MSS	NETR	N/A	Alive	N/A	2013-05-09	Alive without disease
327T_P	Colon with Metastasis (CWM)	72	M	2013-04-19	Abdominoperineal resection	62.9	164.3	No	rectum	Yes	Yes	No	No	No	No	No	Yes	No	Sporadic	rectum	Adenocarcinoma, MD	IV	T3	N2b	M1b	negative	positive	positive	negative	99	95	95	25	MSS	NETR	N/A	Dead	2015-12-12	2015-04-17	Death of unknown causes			d
NKY_P	Colon with Metastasis (CWM)	28	F	2004-12-24	Low anterior resection	50.5	156.8	No	rectum	Yes	Yes	No	No	No	No	No	No	No	Sporadic	rectum	Adenocarcinoma, MD	IV	T3	N1b	M1a	negative	N/A	N/A	N/A	N/A	N/A	N/A	N/A	MSS	Recur	2005-09-29	Dead	2009-04-04	2009-04-04	Death of cancer
122T_P	Colon with Metastasis (CWM)	51	F	2010-12-02	Low anterior resection	65.3	155	No	rectum	Yes	Yes	No	No	No	No	No	Yes	No	Sporadic	rectum	Adenocarcinoma, MD	IV	T4b	N2b	M1b	positive	positive	negative	positive	95	90	80	0	MSS	Recur	2011-09-28	Alive	N/A	2019-02-25	Alive with disease
127T_P	Colon with Metastasis (CWM)	51	M	2011-01-06	Left hemicolectomy	72.1	171.3	No	descending colon	Yes	Yes	No	No	No	No	No	No	No	Sporadic	descending colon	Adenocarcinoma, MD	IV	T3	N0	M1a	negative	negative	negative	negative	99	99	99	85	MSS	NETR	N/A	Alive	N/A	2018-12-26	Alive without disease
128T_P	Colon with Metastasis (CWM)	57	F	2011-01-10	Anterior resection	60.8	149.4	No	sigmoid colon	Yes	Yes	No	No	No	No	No	No	No	Sporadic	sigmoid colon	Adenocarcinoma, MD	IV	T4a	N1c	M1a	negative	negative	positive	positive	90	90	2	35	MSS	NETR	N/A	Alive	N/A	2018-09-12	Alive without disease
139T_P	Colon with Metastasis (CWM)	68	M	2011-05-19	Low anterior resection	56.6	168.8	No	rectum	Yes	Yes	No	No	No	No	No	No	No	Sporadic	rectum	Adenocarcinoma, WD	IV	T3	N2b	M1a	positive	negative	positive	negative	99	99	99	10	MSS	NETR	N/A	Alive	N/A	2019-02-19	Alive without disease
140T_P	Colon with Metastasis (CWM)	61	F	2011-05-23	Anterior resection	61.8	145.8	No	sigmoid colon	Yes	Yes	No	No	No	No	No	No	No	Sporadic	sigmoid colon	Adenocarcinoma, MD	IV	T3	N2b	M1a	positive	positive	negative	positive	99	95	95	70	MSS	Recur	2012-10-30	Dead	2013-04-11	2013-04-11	Death of cancer			d
144T_P	Colon with Metastasis (CWM)	41	F	2011-06-27	Anterior resection	68.65	161.6	No	rectosigmoid junction colon	Yes	Yes	Yes	No	No	No	No	No	No	Sporadic	rectosigmoid junction colon	Adenocarcinoma, MD	IV	T4a	N2a	M1b	negative	positive	negative	negative	99	99	95	40	MSS	Recur	2012-07-21	Dead	2013-12-19	2013-12-19	Death of cancer			d
034T_P	LiverMET (CLM)
145T_P	LiverMET (CLM)
148T_P	LiverMET (CLM)
156T_P	LiverMET (CLM)
157T_P	LiverMET (CLM)
163T_P	LiverMET (CLM)
164T_P	LiverMET (CLM)
165T_P	LiverMET (CLM)
166T_P	LiverMET (CLM)
167T_P	LiverMET (CLM)
179T_P	LiverMET (CLM)
108T_P	LiverMET (CLM)
234T_P	LiverMET (CLM)
237T_P	LiverMET (CLM)
242T_P	LiverMET (CLM)
248T_P	LiverMET (CLM)
292T_P	LiverMET (CLM)
294T_P	LiverMET (CLM)
320T_P	LiverMET (CLM)
323T_P	LiverMET (CLM)
324T_P	LiverMET (CLM)
325T_P	LiverMET (CLM)
116T_P	LiverMET (CLM)
326T_P	LiverMET (CLM)
327T_P	LiverMET (CLM)
NKY_P	LiverMET (CLM)
122T_P	LiverMET (CLM)
127T_P	LiverMET (CLM)
128T_P	LiverMET (CLM)
139T_P	LiverMET (CLM)
140T_P	LiverMET (CLM)
144T_P	LiverMET (CLM)

## Sheet: S2a
Supplemental Table S2a: Genetic alteration frequency and P value from Fisher Exact test for each gene (Three MSI samples were included)
	Mutation Rate - Whole Cohort	Mutation Rate - CNM	Mutation Rate - CWM	Mutation Rate - CLM	P value (Fisher test). CNM vs CWM	P value (Fisher Test) - CWM vs CLM
TP53	0.716	0.5	0.767	0.767	0.0948737	1
APC	0.689	0.714	0.667	0.7	1	1
KRAS	0.378	0.357	0.367	0.4	1	1
NRAS	0.149	0.214	0.133	0.133	0.66159	1
TCF7L2	0.149	0.071	0.167	0.167	0.646715	1
PIK3CA	0.135	0.286	0.1	0.1	0.184346	1
FBXW7	0.108	0.286	0.067	0.067	0.0706183	1
SMAD4	0.108	0.143	0.1	0.1	0.646715	1
CTNNB1	0.108	0.071	0.1	0.133	1	1
ARID1A	0.081	0.214	0.033	0.067	0.0878152	1
ERBB3	0.081	0.143	0.067	0.067	0.581292	1
BCOR	0.054	0.286	0	0	0.00737379	1
ARID2	0.054	0.143	0.033	0.033	0.233615	1
ERBB2	0.041	0.214	0	0	0.0274841	1
IDH2	0.041	0.071	0.033	0.033	0.540169	1
PTEN	0.041	0.071	0.033	0.033	0.540169	1
PCBP1	0.041	0.071	0.033	0.033	0.540169	1
BRAF	0.041	0.071	0.033	0.033	0.540169	1
AXIN2	0.041	0.071	NA	0.033	0.540169	1
TRAF3	0.027	0.143	0	0	0.0961945	1
B2M	0.027	0.143	0	0	0.0961945	1
SMAD2	0.014	0.071	0	0	0.318182	1
RBM10	0.014	0.071	0	0	0.318182	1
MAP2K4	0.014	0.071	0	0	0.318182	1
CASP8	0.014	0.071	0	0	0.318182	1
ELF3	0	0	0	0	1	1
PRSS1	1	1	1	1	1	1
HLA-B	0.811	0.786	0.833	0.8	0.695127	1
HLA-A	0.797	0.857	0.733	0.833	0.461805	0.532092
FANCD2	0.5	0.5	0.467	0.533	1	0.796546
ICOSLG	0.351	0.214	0.367	0.4	0.489213	1
PTPRT	0.284	0.286	0.267	0.3	1	1
PIK3R2	0.243	0.214	0.167	0.333	0.695127	0.232598
ZFHX3	0.216	0.214	0.2	0.233	1	1
USP8	0.203	0.286	0.2	0.167	0.701348	1
MAP3K1	0.189	0.571	0.1	0.1	0.00170725	1
ATXN2	0.149	0.357	0.1	0.1	0.0868537	1
ARID1B	0.149	0.357	0.1	0.1	0.0868537	1
DOT1L	0.108	0.286	0.067	0.067	0.0706183	1
BCL9	0.108	0.214	0.067	0.1	0.306515	1
AMER1	0.108	0.214	0.067	0.1	0.306515	1
INSR	0.108	0.143	0.1	0.1	0.646715	1
UBR5	0.095	0.286	0.067	0.033	0.0706183	1
MSH3	0.095	0.286	0.067	0.033	0.0706183	1
PTPRS	0.095	0.286	0.033	0.067	0.0294952	1
IRS1	0.095	0.214	0.1	0.033	0.364088	0.611954
ROBO1	0.095	0.214	0.067	0.067	0.306515	1
BRCA2	0.095	0.214	0.067	0.067	0.306515	1
SOX9	0.095	0.214	0.067	0.067	0.306515	1
FLT4	0.095	0.071	0.1	0.1	1	1
SPEN	0.081	0.429	0	0	0.000425411	1
NCOR2	0.081	0.357	0.033	0	0.00893364	1
IRS2	0.081	0.286	0.033	0.033	0.0294952	1
KDM5A	0.081	0.286	0.033	0.033	0.0294952	1
ANKRD11	0.081	0.286	0.033	0.033	0.0294952	1
ALK	0.081	0.214	0.067	0.033	0.306515	1
KSR2	0.081	0.214	0.033	0.067	0.0878152	1
RTEL1	0.081	0.143	0.067	0.067	0.581292	1
PLCG2	0.081	0.143	0.067	0.067	0.581292	1
NTRK3	0.081	0.143	0.067	0.067	0.581292	1
EP400	0.081	0.071	0.067	0.1	1	1
HIST1H2BK	0.081	0.071	0.067	0.1	1	1
AR	0.081	0	0.1	0.1	0.540169	1
CUX1	0.068	0.286	0.033	0	0.0294952	1
PDS5B	0.068	0.286	0.033	0	0.0294952	1
SLX4	0.068	0.214	0.033	0.033	0.0878152	1
PLCG1	0.068	0.214	0.033	0.033	0.0878152	1
PIK3CG	0.068	0.214	0.033	0.033	0.0878152	1
SETD1A	0.068	0.214	0.033	0.033	0.0878152	1
KAT6A	0.068	0.214	0.033	0.033	0.0878152	1
ATM	0.068	0.214	0.033	0.033	0.0878152	1
LZTR1	0.068	0.214	0.033	0.033	0.0878152	1
TP63	0.068	0.143	0.067	0.033	0.581292	1
ATRX	0.068	0.143	0.067	0.033	0.581292	1
NOTCH1	0.068	0.143	0.067	0.033	0.581292	1
NOTCH2	0.068	0.143	0.033	0.067	0.233615	1
PRDM1	0.068	0.071	0.067	0.067	1	1
MDC1	0.068	0.071	0.067	0.067	1	1
EPHA3	0.068	0.071	0.067	0.067	1	1
AKT1	0.068	0.071	0.067	0.067	1	1
DUSP22	0.068	0.071	0.067	0.067	1	1
PHOX2B	0.068	0	0.033	0.133	1	0.353256
NCOR1	0.054	0.286	0	0	0.00737379	1
CARD11	0.054	0.286	0	0	0.00737379	1
EP300	0.054	0.286	0	0	0.00737379	1
BCR	0.054	0.286	0	0	0.00737379	1
GRIN2A	0.054	0.214	0.033	0	0.0878152	1
RECQL4	0.054	0.214	0.033	0	0.0878152	1
NRG1	0.054	0.214	0.033	0	0.0878152	1
TAP2	0.054	0.214	0.033	0	0.0878152	1
BRD4	0.054	0.214	0.033	0	0.0878152	1
GNAS	0.054	0.214	0	0.033	0.0274841	1
NOTCH4	0.054	0.143	0.033	0.033	0.233615	1
EPHA5	0.054	0.143	0.033	0.033	0.233615	1
RICTOR	0.054	0.143	0.033	0.033	0.233615	1
MTOR	0.054	0.143	0.033	0.033	0.233615	1
IKZF1	0.054	0.143	0.033	0.033	0.233615	1
EPAS1	0.054	0.143	0.033	0.033	0.233615	1
ESR1	0.054	0.143	0.033	0.033	0.233615	1
VAV1	0.054	0.143	0.033	0.033	0.233615	1
PREX2	0.054	0.143	0.033	0.033	0.233615	1
KLF5	0.054	0.143	0.033	0.033	0.233615	1
KDR	0.054	0.143	0.033	0.033	0.233615	1
ARID4A	0.054	0.143	0.033	0.033	0.233615	1
TEK	0.054	0.143	0.033	0.033	0.233615	1
RASA1	0.054	0.143	0.033	0.033	0.233615	1
AXL	0.054	0.143	0.033	0.033	0.233615	1
SETDB1	0.054	0.143	0.033	0.033	0.233615	1
NSD1	0.054	0.071	0.033	0.067	0.540169	1
POLE	0.041	0.214	0	0	0.0274841	1
BCL11B	0.041	0.214	0	0	0.0274841	1
MYOD1	0.041	0.214	0	0	0.0274841	1
TMPRSS2	0.041	0.214	0	0	0.0274841	1
MAP3K13	0.041	0.214	0	0	0.0274841	1
CREBBP	0.041	0.214	0	0	0.0274841	1
CBL	0.041	0.214	0	0	0.0274841	1
BLM	0.041	0.214	0	0	0.0274841	1
TGFBR2	0.041	0.214	0	0	0.0274841	1
RPTOR	0.041	0.214	0	0	0.0274841	1
MSH2	0.041	0.214	0	0	0.0274841	1
BCORL1	0.041	0.214	0	0	0.0274841	1
NOTCH3	0.041	0.143	0.033	0	0.233615	1
SETD1B	0.041	0.143	0.033	0	0.233615	1
SMG1	0.041	0.143	0.033	0	0.233615	1
RELN	0.041	0.143	0.033	0	0.233615	1
TP53BP1	0.041	0.143	0	0.033	0.0961945	1
ROS1	0.041	0.143	0	0.033	0.0961945	1
FBXO11	0.041	0.143	0	0.033	0.0961945	1
DDR2	0.041	0.143	0	0.033	0.0961945	1
SPOP	0.041	0.143	0	0.033	0.0961945	1
TRAF5	0.041	0.071	0.033	0.033	0.540169	1
TET3	0.041	0.071	0.033	0.033	0.540169	1
HNF1A	0.041	0.071	0.033	0.033	0.540169	1
ASXL1	0.041	0.071	0.033	0.033	0.540169	1
SF3B1	0.041	0.071	0.033	0.033	0.540169	1
RB1	0.041	0.071	0.033	0.033	0.540169	1
FOXO1	0.041	0.071	0.033	0.033	0.540169	1
PRDM14	0.041	0.071	0.033	0.033	0.540169	1
MET	0.041	0.071	0.033	0.033	0.540169	1
IL7R	0.041	0.071	0.033	0.033	0.540169	1
IGF1R	0.041	0.071	0.033	0.033	0.540169	1
PIK3C2G	0.041	0.071	0.033	0.033	0.540169	1
NTRK2	0.041	0.071	0.033	0.033	0.540169	1
NCOA3	0.041	0.071	0.033	0.033	0.540169	1
MAFB	0.041	0.071	0.033	0.033	0.540169	1
JAK3	0.041	0.071	0.033	0.033	0.540169	1
GPS2	0.041	0.071	0.033	0.033	0.540169	1
EPCAM	0.041	0.071	0.033	0.033	0.540169	1
SMO	0.041	0.071	0.033	0.033	0.540169	1
SETD5	0.041	0.071	0.033	0.033	0.540169	1
PTPN1	0.041	0.071	0.033	0.033	0.540169	1
MDM2	0.041	0.071	0.033	0.033	0.540169	1
HIST1H3J	0.041	0.071	0.033	0.033	0.540169	1
ERG	0.041	0.071	0.033	0.033	0.540169	1
CCNB3	0.041	0.071	0.033	0.033	0.540169	1
SH2B3	0.041	0	0.033	0.067	1	1
EGFR	0.027	0.143	0	0	0.0961945	1
RBM15	0.027	0.143	0	0	0.0961945	1
LATS2	0.027	0.143	0	0	0.0961945	1
PRKD1	0.027	0.143	0	0	0.0961945	1
IFNGR1	0.027	0.143	0	0	0.0961945	1
BACH2	0.027	0.143	0	0	0.0961945	1
XPO1	0.027	0.143	0	0	0.0961945	1
TSHR	0.027	0.143	0	0	0.0961945	1
TSC2	0.027	0.143	0	0	0.0961945	1
PIK3CB	0.027	0.143	0	0	0.0961945	1
PDGFRB	0.027	0.143	0	0	0.0961945	1
NUP98	0.027	0.143	0	0	0.0961945	1
MGA	0.027	0.143	0	0	0.0961945	1
KDM6A	0.027	0.143	0	0	0.0961945	1
JARID2	0.027	0.143	0	0	0.0961945	1
FAT1	0.027	0.143	0	0	0.0961945	1
ERBB4	0.027	0.143	0	0	0.0961945	1
STAT5B	0.027	0.143	0	0	0.0961945	1
STAT3	0.027	0.143	0	0	0.0961945	1
SAMHD1	0.027	0.143	0	0	0.0961945	1
REL	0.027	0.143	0	0	0.0961945	1
RECQL	0.027	0.143	0	0	0.0961945	1
RAD50	0.027	0.143	0	0	0.0961945	1
PBRM1	0.027	0.143	0	0	0.0961945	1
NTRK1	0.027	0.143	0	0	0.0961945	1
MUTYH	0.027	0.143	0	0	0.0961945	1
MITF	0.027	0.143	0	0	0.0961945	1
MAP3K14	0.027	0.143	0	0	0.0961945	1
MAP2K2	0.027	0.143	0	0	0.0961945	1
JAK1	0.027	0.143	0	0	0.0961945	1
INHBA	0.027	0.143	0	0	0.0961945	1
GLI1	0.027	0.143	0	0	0.0961945	1
FGFR2	0.027	0.143	0	0	0.0961945	1
EIF4A2	0.027	0.143	0	0	0.0961945	1
DNMT1	0.027	0.143	0	0	0.0961945	1
CUL3	0.027	0.143	0	0	0.0961945	1
CD58	0.027	0.143	0	0	0.0961945	1
ATR	0.027	0.143	0	0	0.0961945	1
STAT5A	0.027	0.143	0	0	0.0961945	1
SETD3	0.027	0.143	0	0	0.0961945	1
RET	0.027	0.143	0	0	0.0961945	1
NF2	0.027	0.143	0	0	0.0961945	1
INPPL1	0.027	0.143	0	0	0.0961945	1
GATA3	0.027	0.143	0	0	0.0961945	1
FGFR1	0.027	0.143	0	0	0.0961945	1
CTCF	0.027	0.143	0	0	0.0961945	1
ASXL2	0.027	0.143	0	0	0.0961945	1
ETV1	0.027	0.071	0.033	0	0.540169	1
TET1	0.027	0.071	0.033	0	0.540169	1
ACVR1	0.027	0.071	0.033	0	0.540169	1
ABL1	0.027	0.071	0.033	0	0.540169	1
RPS6KA4	0.027	0.071	0.033	0	0.540169	1
LATS1	0.027	0.071	0.033	0	0.540169	1
ARID3B	0.027	0.071	0.033	0	0.540169	1
ARAF	0.027	0.071	0.033	0	0.540169	1
SMARCA4	0.027	0.071	0	0.033	0.318182	1
FLT1	0.027	0.071	0	0.033	0.318182	1
ARID5A	0.027	0.071	0	0.033	0.318182	1
SETD2	0.027	0.071	0	0.033	0.318182	1
PPP2R1A	0.027	0.071	0	0.033	0.318182	1
MAF	0.027	0.071	0	0.033	0.318182	1
ETV5	0.027	0.071	0	0.033	0.318182	1
FLT3	0.027	0.071	0	0.033	0.318182	1
DEK	0.027	0.071	0	0.033	0.318182	1
HDAC1	0.027	0	0.033	0.033	1	1
RUNX1T1	0.027	0	0.033	0.033	1	1
FGFR3	0.027	0	0.033	0.033	1	1
WHSC1	0.027	0	0.033	0.033	1	1
TOP1	0.027	0	0.033	0.033	1	1
SYK	0.027	0	0.033	0.033	1	1
STK11	0.027	0	0.033	0.033	1	1
SPRTN	0.027	0	0.033	0.033	1	1
NBN	0.027	0	0.033	0.033	1	1
CCND3	0.027	0	0.033	0.033	1	1
ALOX12B	0.027	0	0.033	0.033	1	1
UPF1	0.027	0	0.033	0.033	1	1
SESN2	0.027	0	0.033	0.033	1	1
NF1	0.027	0	0.033	0.033	1	1
IRF4	0.027	0	0.033	0.033	1	1
IKBKE	0.027	0	0.033	0.033	1	1
HIST1H3F	0.027	0	0.033	0.033	1	1
YAP1	0.027	0	0.033	0.033	1	1
MYC	0.027	0	0.033	0.033	1	1
HIST1H2AC	0.027	0	0.033	0.033	1	1
DNAJB1	0.027	0	0.033	0.033	1	1
DDX3X	0.027	0	0.033	0.033	1	1
CALR	0.027	0	0.033	0.033	1	1
ARID3C	0.027	0	0.033	0.033	1	1
PHF6	0.027	0	0	0.067	1	0.491525
PDGFRA	0.014	0.071	0	0	0.318182	1
FAM58A	0.014	0.071	0	0	0.318182	1
ERCC4	0.014	0.071	0	0	0.318182	1
WWTR1	0.014	0.071	0	0	0.318182	1
TERT	0.014	0.071	0	0	0.318182	1
EPHA7	0.014	0.071	0	0	0.318182	1
BCL6	0.014	0.071	0	0	0.318182	1
WT1	0.014	0.071	0	0	0.318182	1
VAV2	0.014	0.071	0	0	0.318182	1
TRAF7	0.014	0.071	0	0	0.318182	1
TET2	0.014	0.071	0	0	0.318182	1
STK40	0.014	0.071	0	0	0.318182	1
SS18	0.014	0.071	0	0	0.318182	1
SLFN11	0.014	0.071	0	0	0.318182	1
RUNX1	0.014	0.071	0	0	0.318182	1
RRAS2	0.014	0.071	0	0	0.318182	1
RRAGC	0.014	0.071	0	0	0.318182	1
RNF43	0.014	0.071	0	0	0.318182	1
PTCH1	0.014	0.071	0	0	0.318182	1
PARP1	0.014	0.071	0	0	0.318182	1
NUTM1	0.014	0.071	0	0	0.318182	1
NR4A3	0.014	0.071	0	0	0.318182	1
MYCN	0.014	0.071	0	0	0.318182	1
MSH6	0.014	0.071	0	0	0.318182	1
MOB3B	0.014	0.071	0	0	0.318182	1
MGAM	0.014	0.071	0	0	0.318182	1
KIT	0.014	0.071	0	0	0.318182	1
DROSHA	0.014	0.071	0	0	0.318182	1
DNMT3A	0.014	0.071	0	0	0.318182	1
DICER1	0.014	0.071	0	0	0.318182	1
DAXX	0.014	0.071	0	0	0.318182	1
CXCR4	0.014	0.071	0	0	0.318182	1
CIITA	0.014	0.071	0	0	0.318182	1
CDKN2A	0.014	0.071	0	0	0.318182	1
CDK6	0.014	0.071	0	0	0.318182	1
BRIP1	0.014	0.071	0	0	0.318182	1
BCL10	0.014	0.071	0	0	0.318182	1
ATP6AP1	0.014	0.071	0	0	0.318182	1
ARHGEF28	0.014	0.071	0	0	0.318182	1
AGO2	0.014	0.071	0	0	0.318182	1
WHSC1L1	0.014	0.071	0	0	0.318182	1
VHL	0.014	0.071	0	0	0.318182	1
TGFBR1	0.014	0.071	0	0	0.318182	1
TBX3	0.014	0.071	0	0	0.318182	1
TAP1	0.014	0.071	0	0	0.318182	1
SUZ12	0.014	0.071	0	0	0.318182	1
STAT6	0.014	0.071	0	0	0.318182	1
STAG1	0.014	0.071	0	0	0.318182	1
SRC	0.014	0.071	0	0	0.318182	1
SPRED1	0.014	0.071	0	0	0.318182	1
SOS1	0.014	0.071	0	0	0.318182	1
SMYD3	0.014	0.071	0	0	0.318182	1
SMC3	0.014	0.071	0	0	0.318182	1
SHQ1	0.014	0.071	0	0	0.318182	1
SETDB2	0.014	0.071	0	0	0.318182	1
SESN1	0.014	0.071	0	0	0.318182	1
RAB35	0.014	0.071	0	0	0.318182	1
PTPRD	0.014	0.071	0	0	0.318182	1
PPM1D	0.014	0.071	0	0	0.318182	1
POT1	0.014	0.071	0	0	0.318182	1
POLD1	0.014	0.071	0	0	0.318182	1
PMS1	0.014	0.071	0	0	0.318182	1
PIK3R1	0.014	0.071	0	0	0.318182	1
PIK3CD	0.014	0.071	0	0	0.318182	1
PIK3C3	0.014	0.071	0	0	0.318182	1
PAX5	0.014	0.071	0	0	0.318182	1
PALB2	0.014	0.071	0	0	0.318182	1
MYD88	0.014	0.071	0	0	0.318182	1
MST1R	0.014	0.071	0	0	0.318182	1
MRE11A	0.014	0.071	0	0	0.318182	1
MPL	0.014	0.071	0	0	0.318182	1
MPEG1	0.014	0.071	0	0	0.318182	1
MLLT10	0.014	0.071	0	0	0.318182	1
MECOM	0.014	0.071	0	0	0.318182	1
LCK	0.014	0.071	0	0	0.318182	1
KBTBD4	0.014	0.071	0	0	0.318182	1
INPP4B	0.014	0.071	0	0	0.318182	1
INPP4A	0.014	0.071	0	0	0.318182	1
IGF1	0.014	0.071	0	0	0.318182	1
GSK3B	0.014	0.071	0	0	0.318182	1
GNA13	0.014	0.071	0	0	0.318182	1
GATA1	0.014	0.071	0	0	0.318182	1
FYN	0.014	0.071	0	0	0.318182	1
FUBP1	0.014	0.071	0	0	0.318182	1
FLI1	0.014	0.071	0	0	0.318182	1
FGF3	0.014	0.071	0	0	0.318182	1
EZH1	0.014	0.071	0	0	0.318182	1
ERRFI1	0.014	0.071	0	0	0.318182	1
ERCC5	0.014	0.071	0	0	0.318182	1
ERCC3	0.014	0.071	0	0	0.318182	1
ECT2L	0.014	0.071	0	0	0.318182	1
DTX1	0.014	0.071	0	0	0.318182	1
CTR9	0.014	0.071	0	0	0.318182	1
CSF1R	0.014	0.071	0	0	0.318182	1
CSDE1	0.014	0.071	0	0	0.318182	1
CIC	0.014	0.071	0	0	0.318182	1
CD79A	0.014	0.071	0	0	0.318182	1
BRCA1	0.014	0.071	0	0	0.318182	1
BAP1	0.014	0.071	0	0	0.318182	1
AURKA	0.014	0.071	0	0	0.318182	1
ARID4B	0.014	0.071	0	0	0.318182	1
YY1	0.014	0.071	0	0	0.318182	1
XIAP	0.014	0.071	0	0	0.318182	1
U2AF1	0.014	0.071	0	0	0.318182	1
TSC1	0.014	0.071	0	0	0.318182	1
TRIP13	0.014	0.071	0	0	0.318182	1
TRAF2	0.014	0.071	0	0	0.318182	1
STAG2	0.014	0.071	0	0	0.318182	1
RXRA	0.014	0.071	0	0	0.318182	1
RFWD2	0.014	0.071	0	0	0.318182	1
RAD51C	0.014	0.071	0	0	0.318182	1
RAD51B	0.014	0.071	0	0	0.318182	1
PRKCI	0.014	0.071	0	0	0.318182	1
PRKAR1A	0.014	0.071	0	0	0.318182	1
PRKACA	0.014	0.071	0	0	0.318182	1
PPARG	0.014	0.071	0	0	0.318182	1
PLK2	0.014	0.071	0	0	0.318182	1
PIM1	0.014	0.071	0	0	0.318182	1
NCSTN	0.014	0.071	0	0	0.318182	1
MAPKAP1	0.014	0.071	0	0	0.318182	1
LYN	0.014	0.071	0	0	0.318182	1
IRF1	0.014	0.071	0	0	0.318182	1
IL10	0.014	0.071	0	0	0.318182	1
HIST1H1D	0.014	0.071	0	0	0.318182	1
HDAC7	0.014	0.071	0	0	0.318182	1
HDAC4	0.014	0.071	0	0	0.318182	1
H3F3B	0.014	0.071	0	0	0.318182	1
GREM1	0.014	0.071	0	0	0.318182	1
GATA2	0.014	0.071	0	0	0.318182	1
FAS	0.014	0.071	0	0	0.318182	1
EZH2	0.014	0.071	0	0	0.318182	1
ETV6	0.014	0.071	0	0	0.318182	1
ERF	0.014	0.071	0	0	0.318182	1
DCUN1D1	0.014	0.071	0	0	0.318182	1
CYLD	0.014	0.071	0	0	0.318182	1
CSF3R	0.014	0.071	0	0	0.318182	1
CHEK1	0.014	0.071	0	0	0.318182	1
CENPA	0.014	0.071	0	0	0.318182	1
CDKN2B	0.014	0.071	0	0	0.318182	1
CCNE1	0.014	0.071	0	0	0.318182	1
BTK	0.014	0.071	0	0	0.318182	1
BTG1	0.014	0.071	0	0	0.318182	1
BCL2L11	0.014	0.071	0	0	0.318182	1
BABAM1	0.014	0.071	0	0	0.318182	1
AXIN1	0.014	0.071	0	0	0.318182	1
AKT2	0.014	0.071	0	0	0.318182	1
SOX17	0.014	0	0.033	0	1	1
PGBD5	0.014	0	0.033	0	1	1
HGF	0.014	0	0.033	0	1	1
DNMT3B	0.014	0	0.033	0	1	1
MALT1	0.014	0	0.033	0	1	1
EED	0.014	0	0.033	0	1	1
TLX1	0.014	0	0	0.033	1	1
SETBP1	0.014	0	0	0.033	1	1
IKZF3	0.014	0	0	0.033	1	1
FOXP1	0.014	0	0	0.033	1	1
ARID3A	0.014	0	0	0.033	1	1
HIST1H3I	0.014	0	0	0.033	1	1
CYSLTR2	0.014	0	0	0.033	1	1

## Sheet: S2b
Supplemental Table S2a: Genetic alteration frequency and P value from Fisher Exact test for each gene (Three MSI samples are excluded)
	Mutation Rate - Whole Cohort	Mutation Rate - CNM	Mutation Rate - CWM	Mutation Rate - CLM	P value (Fisher test). CNM vs CWM	P value (Fisher Test) - CWM vs CLM
APC	0.686	0.7	0.667	0.7	1	1
TP53	0.743	0.6	0.767	0.767	0.417695	1
KRAS	0.386	0.4	0.367	0.4	1	1
FBXW7	0.1	0.3	0.067	0.067	0.0892877	1
SMAD4	0.114	0.2	0.1	0.1	0.583516	1
NRAS	0.143	0.2	0.133	0.133	0.628734	1
BCOR	0.014	0.1	0	0	0.25	1
ERBB2	0.014	0.1	0	0	0.25	1
TCF7L2	0.157	0.1	0.167	0.167	1	1
PIK3CA	0.1	0.1	0.1	0.1	1	1
CTNNB1	0.1	0	0.1	0.133	0.559717	1
ERBB3	0.057	0	0.067	0.067	1	1
ARID1A	0.043	0	0.033	0.067	1	1
ARID2	0.029	0	0.033	0.033	1	1
IDH2	0.029	0	0.033	0.033	1	1
PTEN	0.029	0	0.033	0.033	1	1
PCBP1	0.029	0	0.033	0.033	1	1
BRAF	0.029	0	NA	0.033	1	1
AXIN2	0.029	0	0.033	0.033	1	1
PRSS1	1	1	1	1	1	1
HLA-A	0.8	0.9	0.733	0.833	0.404386	0.532092
HLA-B	0.8	0.7	0.833	0.8	0.387841	1
FANCD2	0.5	0.5	0.467	0.533	1	0.796546
MAP3K1	0.143	0.4	0.1	0.1	0.0519557	1
IRS1	0.1	0.3	0.1	0.033	0.152752	0.611954
USP8	0.2	0.3	0.2	0.167	0.664967	1
PTPRT	0.286	0.3	0.267	0.3	1	1
SPEN	0.029	0.2	0	0	0.0576923	1
CUL3	0.029	0.2	0	0	0.0576923	1
NCOR2	0.043	0.2	0.033	0	0.148785	1
PDS5B	0.043	0.2	0.033	0	0.148785	1
ICOSLG	0.357	0.2	0.367	0.4	0.450696	1
ATXN2	0.114	0.2	0.1	0.1	0.583516	1
ARID1B	0.114	0.2	0.1	0.1	0.583516	1
PIK3R2	0.243	0.2	0.167	0.333	1	0.232598
NCOR1	0.014	0.1	0	0	0.25	1
CARD11	0.014	0.1	0	0	0.25	1
TSHR	0.014	0.1	0	0	0.25	1
TSC2	0.014	0.1	0	0	0.25	1
NUP98	0.014	0.1	0	0	0.25	1
KDM6A	0.014	0.1	0	0	0.25	1
STAT3	0.014	0.1	0	0	0.25	1
SAMHD1	0.014	0.1	0	0	0.25	1
RPTOR	0.014	0.1	0	0	0.25	1
REL	0.014	0.1	0	0	0.25	1
RECQL	0.014	0.1	0	0	0.25	1
MITF	0.014	0.1	0	0	0.25	1
SPRED1	0.014	0.1	0	0	0.25	1
PTPRD	0.014	0.1	0	0	0.25	1
POT1	0.014	0.1	0	0	0.25	1
GATA1	0.014	0.1	0	0	0.25	1
CDKN2B	0.014	0.1	0	0	0.25	1
SLX4	0.043	0.1	0.033	0.033	0.442308	1
NOTCH4	0.043	0.1	0.033	0.033	0.442308	1
PTPRS	0.057	0.1	0.033	0.067	0.442308	1
PLCG1	0.043	0.1	0.033	0.033	0.442308	1
MTOR	0.043	0.1	0.033	0.033	0.442308	1
IRS2	0.043	0.1	0.033	0.033	0.442308	1
SETD1A	0.043	0.1	0.033	0.033	0.442308	1
KDM5A	0.043	0.1	0.033	0.033	0.442308	1
CUX1	0.029	0.1	0.033	0	0.442308	1
ATM	0.043	0.1	0.033	0.033	0.442308	1
PREX2	0.043	0.1	0.033	0.033	0.442308	1
NRG1	0.029	0.1	0.033	0	0.442308	1
KLF5	0.043	0.1	0.033	0.033	0.442308	1
KDR	0.043	0.1	0.033	0.033	0.442308	1
ANKRD11	0.043	0.1	0.033	0.033	0.442308	1
TEK	0.043	0.1	0.033	0.033	0.442308	1
BRD4	0.029	0.1	0.033	0	0.442308	1
RELN	0.029	0.1	0.033	0	0.442308	1
NCOA3	0.043	0.1	0.033	0.033	0.442308	1
EPCAM	0.043	0.1	0.033	0.033	0.442308	1
HIST1H2BK	0.086	0.1	0.067	0.1	1	1
UBR5	0.057	0.1	0.067	0.033	1	1
RTEL1	0.071	0.1	0.067	0.067	1	1
AMER1	0.086	0.1	0.067	0.1	1	1
SOX9	0.071	0.1	0.067	0.067	1	1
FLT4	0.1	0.1	0.1	0.1	1	1
MSH3	0.057	0.1	0.067	0.033	1	1
INSR	0.1	0.1	0.1	0.1	1	1
ALK	0.057	0.1	0.067	0.033	1	1
AKT1	0.071	0.1	0.067	0.067	1	1
ZFHX3	0.186	0	0.2	0.233	0.307446	1
AR	0.086	0	0.1	0.1	0.559717	1
BCL9	0.071	0	0.067	0.1	1	1
EP400	0.071	0	0.067	0.1	1	1
ROBO1	0.057	0	0.067	0.067	1	1
PHOX2B	0.071	0	0.033	0.133	1	0.353256
DOT1L	0.057	0	0.067	0.067	1	1
BRCA2	0.057	0	0.067	0.067	1	1
PRDM1	0.057	0	0.067	0.067	1	1
EPHA5	0.029	0	0.033	0.033	1	1
RICTOR	0.029	0	0.033	0.033	1	1
PLCG2	0.057	0	0.067	0.067	1	1
PIK3CG	0.029	0	0.033	0.033	1	1
NTRK3	0.057	0	0.067	0.067	1	1
NSD1	0.043	0	0.033	0.067	1	1
MDC1	0.057	0	0.067	0.067	1	1
KSR2	0.043	0	0.033	0.067	1	1
IKZF1	0.029	0	0.033	0.033	1	1
EPHA3	0.057	0	0.067	0.067	1	1
EPAS1	0.029	0	0.033	0.033	1	1
TRAF5	0.029	0	0.033	0.033	1	1
TP63	0.043	0	0.067	0.033	1	1
TET3	0.029	0	0.033	0.033	1	1
SH2B3	0.043	0	0.033	0.067	1	1
NOTCH3	0.014	0	0.033	0	1	1
NOTCH2	0.043	0	0.033	0.067	1	1
KAT6A	0.029	0	0.033	0.033	1	1
HNF1A	0.029	0	0.033	0.033	1	1
GRIN2A	0.014	0	0.033	0	1	1
ESR1	0.029	0	0.033	0.033	1	1
DUSP22	0.057	0	0.067	0.067	1	1
ATRX	0.043	0	0.067	0.033	1	1
ASXL1	0.029	0	0.033	0.033	1	1
VAV1	0.029	0	0.033	0.033	1	1
SF3B1	0.029	0	0.033	0.033	1	1
SETD1B	0.014	0	0.033	0	1	1
RECQL4	0.014	0	0.033	0	1	1
RB1	0.029	0	0.033	0.033	1	1
LZTR1	0.029	0	0.033	0.033	1	1
HDAC1	0.029	0	0.033	0.033	1	1
FOXO1	0.029	0	0.033	0.033	1	1
ETV1	0.014	0	0.033	0	1	1
ARID4A	0.029	0	0.033	0.033	1	1
TAP2	0.014	0	0.033	0	1	1
RUNX1T1	0.029	0	0.033	0.033	1	1
RASA1	0.029	0	0.033	0.033	1	1
PRDM14	0.029	0	0.033	0.033	1	1
NOTCH1	0.043	0	0.067	0.033	1	1
MET	0.029	0	0.033	0.033	1	1
IL7R	0.029	0	0.033	0.033	1	1
IGF1R	0.029	0	0.033	0.033	1	1
FGFR3	0.029	0	0.033	0.033	1	1
AXL	0.029	0	0.033	0.033	1	1
WHSC1	0.029	0	0.033	0.033	1	1
TOP1	0.029	0	0.033	0.033	1	1
TET1	0.014	0	0.033	0	1	1
SYK	0.029	0	0.033	0.033	1	1
STK11	0.029	0	0.033	0.033	1	1
SPRTN	0.029	0	0.033	0.033	1	1
SOX17	0.014	0	0.033	0	1	1
SMG1	0.014	0	0.033	0	1	1
SETDB1	0.029	0	0.033	0.033	1	1
PIK3C2G	0.029	0	0.033	0.033	1	1
NTRK2	0.029	0	0.033	0.033	1	1
NBN	0.029	0	0.033	0.033	1	1
MAFB	0.029	0	0.033	0.033	1	1
JAK3	0.029	0	0.033	0.033	1	1
GPS2	0.029	0	0.033	0.033	1	1
CCND3	0.029	0	0.033	0.033	1	1
ALOX12B	0.029	0	0.033	0.033	1	1
ACVR1	0.014	0	0.033	0	1	1
ABL1	0.014	0	0.033	0	1	1
UPF1	0.029	0	0.033	0.033	1	1
SMO	0.029	0	0.033	0.033	1	1
SETD5	0.029	0	0.033	0.033	1	1
SESN2	0.029	0	0.033	0.033	1	1
RPS6KA4	0.014	0	0.033	0	1	1
PTPN1	0.029	0	0.033	0.033	1	1
PGBD5	0.014	0	0.033	0	1	1
NF1	0.029	0	0.033	0.033	1	1
MDM2	0.029	0	0.033	0.033	1	1
LATS1	0.014	0	0.033	0	1	1
IRF4	0.029	0	0.033	0.033	1	1
IKBKE	0.029	0	0.033	0.033	1	1
HIST1H3J	0.029	0	0.033	0.033	1	1
HIST1H3F	0.029	0	0.033	0.033	1	1
HGF	0.014	0	0.033	0	1	1
ERG	0.029	0	0.033	0.033	1	1
DNMT3B	0.014	0	0.033	0	1	1
CCNB3	0.029	0	0.033	0.033	1	1
ARID3B	0.014	0	0.033	0	1	1
ARAF	0.014	0	0.033	0	1	1
YAP1	0.029	0	0.033	0.033	1	1
MYC	0.029	0	0.033	0.033	1	1
MALT1	0.014	0	0.033	0	1	1
HIST1H2AC	0.029	0	0.033	0.033	1	1
DNAJB1	0.029	0	0.033	0.033	1	1
DDX3X	0.029	0	0.033	0.033	1	1
CALR	0.029	0	0.033	0.033	1	1
ARID3C	0.029	0	0.033	0.033	1	1
EED	0.014	0	0.033	0	1	1
TP53BP1	0.014	0	0	0.033	1	1
GNAS	0.014	0	0	0.033	1	1
SMARCA4	0.014	0	0	0.033	1	1
ROS1	0.014	0	0	0.033	1	1
FLT1	0.014	0	0	0.033	1	1
FBXO11	0.014	0	0	0.033	1	1
DDR2	0.014	0	0	0.033	1	1
ARID5A	0.014	0	0	0.033	1	1
SPOP	0.014	0	0	0.033	1	1
SETD2	0.014	0	0	0.033	1	1
PPP2R1A	0.014	0	0	0.033	1	1
PHF6	0.029	0	0	0.067	1	0.491525
MAF	0.014	0	0	0.033	1	1
ETV5	0.014	0	0	0.033	1	1
TLX1	0.014	0	0	0.033	1	1
SETBP1	0.014	0	0	0.033	1	1
IKZF3	0.014	0	0	0.033	1	1
FOXP1	0.014	0	0	0.033	1	1
FLT3	0.014	0	0	0.033	1	1
DEK	0.014	0	0	0.033	1	1
ARID3A	0.014	0	0	0.033	1	1
HIST1H3I	0.014	0	0	0.033	1	1
CYSLTR2	0.014	0	0	0.033	1	1

## Sheet: S2c
Supplemental Table S2c: Genetic alteration concordance for each gene between CWM and CLM
Gene	Concordance - CWM vs CLM	Disconcordance - CWM vs CLM
AKT1	1	0
ALOX12B	1	0
ANKRD11	1	0
ARID1B	1	0
ARID2	1	0
ARID3C	1	0
ARID4A	1	0
ASXL1	1	0
ATM	1	0
ATXN2	1	0
AXIN2	1	0
AXL	1	0
BRAF	1	0
BRCA2	1	0
CALR	1	0
CCNB3	1	0
CCND3	1	0
DDX3X	1	0
DNAJB1	1	0
DOT1L	1	0
DUSP22	1	0
EPAS1	1	0
EPCAM	1	0
EPHA3	1	0
EPHA5	1	0
ERBB3	1	0
ERG	1	0
ESR1	1	0
FBXW7	1	0
FGFR3	1	0
FLT4	1	0
FOXO1	1	0
GPS2	1	0
HDAC1	1	0
HIST1H2AC	1	0
HIST1H3F	1	0
HIST1H3J	1	0
HNF1A	1	0
IDH2	1	0
IGF1R	1	0
IKBKE	1	0
IKZF1	1	0
IL7R	1	0
IRF4	1	0
IRS2	1	0
JAK3	1	0
KAT6A	1	0
KDM5A	1	0
KDR	1	0
KLF5	1	0
LZTR1	1	0
MAFB	1	0
MDC1	1	0
MDM2	1	0
MET	1	0
MTOR	1	0
MYC	1	0
NBN	1	0
NCOA3	1	0
NF1	1	0
NOTCH4	1	0
NRAS	1	0
NTRK2	1	0
NTRK3	1	0
PCBP1	1	0
PIK3C2G	1	0
PIK3CA	1	0
PIK3CG	1	0
PLCG2	1	0
PRDM1	1	0
PRDM14	1	0
PREX2	1	0
PRSS1	1	0
PTEN	1	0
PTPN1	1	0
RASA1	1	0
RB1	1	0
RICTOR	1	0
ROBO1	1	0
RTEL1	1	0
RUNX1T1	1	0
SESN2	1	0
SETD1A	1	0
SETD5	1	0
SETDB1	1	0
SF3B1	1	0
SLX4	1	0
SMAD4	1	0
SMO	1	0
SOX9	1	0
SPRTN	1	0
STK11	1	0
SYK	1	0
TEK	1	0
TET3	1	0
TOP1	1	0
TP53	1	0
TRAF5	1	0
UPF1	1	0
VAV1	1	0
WHSC1	1	0
YAP1	1	0
HLA-B	0.96	0.04
APC	0.95	0.05
KRAS	0.92	0.08
HLA-A	0.88	0.12
FANCD2	0.88	0.13
CTNNB1	0.75	0.25
PTPRT	0.7	0.3
AMER1	0.67	0.33
BCL9	0.67	0.33
EP400	0.67	0.33
HIST1H2BK	0.67	0.33
TCF7L2	0.67	0.33
ZFHX3	0.63	0.38
ALK	0.5	0.5
ARID1A	0.5	0.5
ATRX	0.5	0.5
MAP3K1	0.5	0.5
MSH3	0.5	0.5
NOTCH1	0.5	0.5
NOTCH2	0.5	0.5
NSD1	0.5	0.5
PTPRS	0.5	0.5
SH2B3	0.5	0.5
TP63	0.5	0.5
UBR5	0.5	0.5
ICOSLG	0.35	0.65
USP8	0.22	0.78
AR	0.2	0.8
INSR	0.2	0.8
PIK3R2	0.15	0.85
ABL1	0	1
ACVR1	0	1
ARAF	0	1
ARID3A	0	1
ARID3B	0	1
ARID5A	0	1
BRD4	0	1
CUX1	0	1
CYSLTR2	0	1
DDR2	0	1
DEK	0	1
DNMT3B	0	1
EED	0	1
ETV1	0	1
ETV5	0	1
FBXO11	0	1
FLT1	0	1
FLT3	0	1
FOXP1	0	1
GNAS	0	1
GRIN2A	0	1
HGF	0	1
HIST1H3I	0	1
IKZF3	0	1
IRS1	0	1
KSR2	0	1
LATS1	0	1
MAF	0	1
MALT1	0	1
NCOR2	0	1
NOTCH3	0	1
NRG1	0	1
PDS5B	0	1
PGBD5	0	1
PHF6	0	1
PHOX2B	0	1
PLCG1	0	1
PPP2R1A	0	1
RECQL4	0	1
RELN	0	1
ROS1	0	1
RPS6KA4	0	1
SETBP1	0	1
SETD1B	0	1
SETD2	0	1
SMARCA4	0	1
SMG1	0	1
SOX17	0	1
SPOP	0	1
TAP2	0	1
TET1	0	1
TLX1	0	1
TP53BP1	0	1

## Sheet: S3
Supplemental Table S3: Differential Expressed Genes (DEGs)
Group Comparison	Symbol	p.value	FDR	FoldChange (log2)
CWM vs. CNM	LOC100289404	1.61295e-07	2.0102e-05	3.56
CWM vs. CNM	PTGIS	5.23453e-05	0.000979283	3.28
CWM vs. CNM	VASN	1.3556e-05	0.000390117	2.85
CWM vs. CNM	RN7SL2	1.46372e-06	8.7718e-05	2.75
CWM vs. CNM	VSTM4	3.948e-06	0.000165566	2.75
CWM vs. CNM	HSPB6	0.00010545	0.00159325	2.71
CWM vs. CNM	LMOD1	5.68006e-05	0.0010391	2.69
CWM vs. CNM	SFRP4	0.00316144	0.0176906	2.66
CWM vs. CNM	CPZ	0.000142853	0.00195337	2.65
CWM vs. CNM	MYH11	2.26585e-05	0.00054602	2.61
CWM vs. CNM	RPL41P2	3.4567e-06	0.000152635	2.53
CWM vs. CNM	IGFBP5	4.55274e-06	0.000184084	2.52
CWM vs. CNM	CACNA1H	4.71139e-07	4.2177e-05	2.45
CWM vs. CNM	C11orf96	2.25028e-06	0.000116447	2.43
CWM vs. CNM	MFAP4	1.68726e-05	0.000451042	2.36
CWM vs. CNM	COMP	0.0107626	0.0419098	2.34
CWM vs. CNM	MOXD1	4.95311e-05	0.00094226	2.32
CWM vs. CNM	DES	0.00689713	0.0308534	2.31
CWM vs. CNM	PRELP	5.83285e-05	0.00105775	2.3
CWM vs. CNM	PODN	2.02332e-05	0.000503865	2.28
CWM vs. CNM	LSAMP	0.000174952	0.0022279	2.24
CWM vs. CNM	SCARF2	1.97539e-05	0.000498532	2.23
CWM vs. CNM	ITGA11	2.0309e-05	0.000504639	2.23
CWM vs. CNM	CNN1	0.000112719	0.00166003	2.22
CWM vs. CNM	FOXF1	5.91179e-08	1.30767e-05	2.2
CWM vs. CNM	TNS1	7.02282e-07	5.31708e-05	2.19
CWM vs. CNM	HIC1	6.43314e-07	4.93689e-05	2.19
CWM vs. CNM	AEBP1	5.96054e-05	0.00107413	2.19
CWM vs. CNM	SLIT3	2.25125e-08	7.93636e-06	2.15
CWM vs. CNM	FNDC1	0.00245299	0.0147427	2.13
CWM vs. CNM	SPOCK1	0.00188869	0.012245	2.13
CWM vs. CNM	ZNF469	0.000350521	0.00362108	2.12
CWM vs. CNM	ANTXR1	1.11363e-05	0.000339155	2.12
CWM vs. CNM	SSC5D	0.000243533	0.00277786	2.12
CWM vs. CNM	PTGDS	0.000117206	0.00170719	2.1
CWM vs. CNM	S1PR3	5.21769e-07	4.31552e-05	2.1
CWM vs. CNM	SYNPO2	9.32613e-06	0.000300594	2.1
CWM vs. CNM	EPHA3	3.94447e-08	1.03379e-05	2.09
CWM vs. CNM	EMILIN1	5.47964e-06	0.000210258	2.09
CWM vs. CNM	MTRNR2L8	1.39593e-06	8.55679e-05	2.09
CWM vs. CNM	PIK3CD	0.000128634	0.0018139	2.08
CWM vs. CNM	TMEM119	7.63703e-08	1.43033e-05	2.08
CWM vs. CNM	BGN	0.000164114	0.00212557	2.07
CWM vs. CNM	FIBIN	8.28189e-05	0.00133851	2.07
CWM vs. CNM	ADAMTS1	6.44234e-06	0.000233483	2.06
CWM vs. CNM	FBLN1	9.53275e-05	0.00147921	2.06
CWM vs. CNM	ZSCAN18	0.000649827	0.00567841	2.05
CWM vs. CNM	MXRA8	0.000117283	0.00170719	2.02
CWM vs. CNM	MRVI1	1.33066e-07	1.88268e-05	2.02
CWM vs. CNM	CARD11	0.00587399	0.0273597	2.01
CWM vs. CNM	PABPC1P4	1.42254e-09	3.09991e-06	2.01
CWM vs. CNM	ELN	5.84725e-05	0.00105775	2.01
CWM vs. CNM	FAM20C	4.73631e-06	0.000189469	2
CWM vs. CNM	MSC	1.58874e-05	0.000434831	1.99
CWM vs. CNM	TBX2	7.17411e-11	4.6982e-07	1.99
CWM vs. CNM	ROR2	0.000639589	0.00561932	1.98
CWM vs. CNM	COL6A2	5.87152e-06	0.000219263	1.98
CWM vs. CNM	ARHGEF17	9.22773e-09	5.42989e-06	1.97
CWM vs. CNM	MIR143HG	4.70155e-05	0.000905089	1.97
CWM vs. CNM	AOC3	1.6513e-05	0.000443975	1.96
CWM vs. CNM	ACAN	3.25955e-07	3.19747e-05	1.96
CWM vs. CNM	PDGFRB	1.25629e-07	1.87515e-05	1.95
CWM vs. CNM	CDH6	9.06593e-05	0.00142441	1.95
CWM vs. CNM	PDGFRA	9.04397e-07	6.49841e-05	1.94
CWM vs. CNM	EHD2	5.34275e-07	4.33644e-05	1.94
CWM vs. CNM	COL5A3	5.62981e-06	0.000212882	1.93
CWM vs. CNM	GGT5	1.43549e-05	0.000408934	1.93
CWM vs. CNM	CSPG4	1.75836e-08	7.08429e-06	1.93
CWM vs. CNM	COL1A1	0.000358582	0.00368077	1.93
CWM vs. CNM	RPL30P4	9.39978e-07	6.66911e-05	1.93
CWM vs. CNM	SLIT2	0.000807453	0.00658632	1.9
CWM vs. CNM	TUSC3	0.000250576	0.00283495	1.89
CWM vs. CNM	PCOLCE	5.3371e-05	0.000994901	1.89
CWM vs. CNM	CHST3	1.55446e-05	0.000427705	1.88
CWM vs. CNM	CYR61	2.50616e-05	0.000582927	1.88
CWM vs. CNM	GPR124	8.53175e-07	6.24978e-05	1.88
CWM vs. CNM	COL5A1	2.20025e-05	0.000536165	1.88
CWM vs. CNM	MTND5P11	1.4346e-08	6.47347e-06	1.88
CWM vs. CNM	GLIS2	8.9549e-06	0.000292663	1.87
CWM vs. CNM	PLAT	3.10087e-08	8.96945e-06	1.87
CWM vs. CNM	NTM	0.00163767	0.0109446	1.87
CWM vs. CNM	PDPN	6.09984e-05	0.00108053	1.87
CWM vs. CNM	MMP2	0.000126413	0.00179154	1.86
CWM vs. CNM	TMEM158	0.00111677	0.00829254	1.86
CWM vs. CNM	COL6A1	6.5064e-06	0.000234501	1.86
CWM vs. CNM	CPED1	0.000568508	0.00514301	1.85
CWM vs. CNM	GAS7	7.29316e-06	0.000251603	1.84
CWM vs. CNM	APOD	0.00562567	0.0265647	1.84
CWM vs. CNM	OSMR	1.59535e-06	9.28893e-05	1.82
CWM vs. CNM	LIMS2	1.98447e-05	0.000499705	1.82
CWM vs. CNM	TNC	0.000369897	0.00376607	1.82
CWM vs. CNM	FLT4	1.14368e-05	0.000342582	1.82
CWM vs. CNM	COL18A1	2.30316e-06	0.000117036	1.81
CWM vs. CNM	VANGL2	0.000387865	0.00388143	1.81
CWM vs. CNM	NOTCH3	7.86102e-08	1.43033e-05	1.81
CWM vs. CNM	ISLR	0.000594969	0.00532264	1.81
CWM vs. CNM	PTPRS	5.60542e-06	0.000212882	1.8
CWM vs. CNM	RGS5	2.1079e-08	7.92639e-06	1.79
CWM vs. CNM	SYNM	0.000321724	0.0033951	1.78
CWM vs. CNM	COL14A1	1.0442e-06	7.01171e-05	1.77
CWM vs. CNM	SLC24A3	1.46503e-05	0.00041421	1.76
CWM vs. CNM	PCDHGC3	0.000175136	0.0022279	1.76
CWM vs. CNM	MMP11	0.000728974	0.00616026	1.76
CWM vs. CNM	MGP	0.0002861	0.00311234	1.76
CWM vs. CNM	ALPK3	7.18377e-05	0.00120416	1.75
CWM vs. CNM	CD248	2.29883e-05	0.000549429	1.75
CWM vs. CNM	AMOTL1	6.72192e-06	0.000239968	1.75
CWM vs. CNM	ISYNA1	0.00190307	0.0123312	1.74
CWM vs. CNM	HLX	8.32494e-06	0.000274601	1.74
CWM vs. CNM	TIMP2	1.12322e-05	0.000339707	1.73
CWM vs. CNM	ACTA2	6.87208e-06	0.000243786	1.73
CWM vs. CNM	CLIP3	5.64238e-06	0.000212882	1.73
CWM vs. CNM	DIO2	0.00361158	0.019355	1.73
CWM vs. CNM	HTRA3	0.000563567	0.00511276	1.72
CWM vs. CNM	GEM	3.70351e-08	9.99969e-06	1.72
CWM vs. CNM	KIRREL	2.81428e-06	0.000135098	1.71
CWM vs. CNM	PLN	0.00452554	0.0227507	1.71
CWM vs. CNM	ANGPTL2	4.61891e-05	0.000894176	1.71
CWM vs. CNM	CPXM2	0.000282595	0.0030921	1.71
CWM vs. CNM	LHFP	1.7164e-07	2.03818e-05	1.71
CWM vs. CNM	NLGN2	2.34034e-07	2.53859e-05	1.7
CWM vs. CNM	FGFR1	5.46656e-07	4.37363e-05	1.7
CWM vs. CNM	EDNRA	1.91713e-06	0.000104986	1.7
CWM vs. CNM	CRYAB	5.44435e-06	0.000209617	1.7
CWM vs. CNM	COL1A2	0.000330762	0.00347748	1.7
CWM vs. CNM	MYL9	0.000125266	0.00178426	1.7
CWM vs. CNM	HEYL	9.62662e-09	5.42989e-06	1.69
CWM vs. CNM	MSRB3	3.44663e-05	0.000746599	1.69
CWM vs. CNM	MRC2	3.44922e-05	0.000746599	1.68
CWM vs. CNM	TGFB1I1	1.19604e-06	7.70999e-05	1.68
CWM vs. CNM	NXN	0.000233293	0.0026965	1.68
CWM vs. CNM	BMP8A	1.16135e-06	7.57296e-05	1.68
CWM vs. CNM	OLFML1	5.12132e-06	0.000199909	1.68
CWM vs. CNM	CTSF	0.000316484	0.00335866	1.67
CWM vs. CNM	ACTG2	0.000345711	0.00358783	1.67
CWM vs. CNM	ADAMTS2	0.000744647	0.00623635	1.66
CWM vs. CNM	RPS27P8	7.64947e-08	1.43033e-05	1.66
CWM vs. CNM	SGCD	3.81642e-05	0.000795804	1.66
CWM vs. CNM	KCNMA1	0.00240257	0.0144938	1.66
CWM vs. CNM	EFEMP2	3.04092e-05	0.000679299	1.66
CWM vs. CNM	SULF1	0.000948686	0.00736047	1.66
CWM vs. CNM	DNM1	4.16621e-05	0.000840032	1.66
CWM vs. CNM	DCHS1	1.47739e-06	8.7718e-05	1.65
CWM vs. CNM	SYDE1	7.80558e-07	5.81259e-05	1.65
CWM vs. CNM	THBS2	0.00622055	0.0285779	1.65
CWM vs. CNM	TGFB1	2.69347e-05	0.000615081	1.65
CWM vs. CNM	COL8A1	0.000545144	0.00499288	1.65
CWM vs. CNM	COL7A1	0.000269613	0.00297715	1.65
CWM vs. CNM	COL6A3	4.03559e-05	0.000826234	1.65
CWM vs. CNM	COL4A2	1.354e-07	1.88574e-05	1.65
CWM vs. CNM	TSHZ3	1.9576e-06	0.000105664	1.64
CWM vs. CNM	MMP9	0.000666456	0.00578775	1.64
CWM vs. CNM	LOXL1	0.000618664	0.00548245	1.64
CWM vs. CNM	HSPG2	0.000125601	0.00178677	1.64
CWM vs. CNM	ADAMTS4	0.000372239	0.00377289	1.63
CWM vs. CNM	THY1	3.7529e-05	0.000785463	1.63
CWM vs. CNM	TAGLN	0.000385271	0.00387365	1.63
CWM vs. CNM	RN7SL1	0.000592054	0.00530498	1.63
CWM vs. CNM	PLXDC1	1.92969e-07	2.18821e-05	1.63
CWM vs. CNM	LTBP2	2.31425e-06	0.000117072	1.63
CWM vs. CNM	CDH11	2.41441e-05	0.000571006	1.63
CWM vs. CNM	PDLIM4	0.000142808	0.00195337	1.62
CWM vs. CNM	TMEM47	4.49655e-05	0.000880652	1.62
CWM vs. CNM	RAB3IL1	5.28449e-06	0.00020486	1.62
CWM vs. CNM	EDNRB	7.32425e-06	0.000251905	1.62
CWM vs. CNM	GPR176	6.27758e-06	0.000228443	1.62
CWM vs. CNM	HEG1	6.84837e-07	5.22003e-05	1.61
CWM vs. CNM	NID1	1.41732e-06	8.55679e-05	1.61
CWM vs. CNM	ALDH1A3	9.7528e-07	6.76975e-05	1.61
CWM vs. CNM	CYGB	3.72296e-08	9.99969e-06	1.61
CWM vs. CNM	CRISPLD2	3.9059e-06	0.000165236	1.6
CWM vs. CNM	ADAMTS12	0.000238501	0.00273706	1.6
CWM vs. CNM	MYLK	1.27883e-05	0.000372777	1.6
CWM vs. CNM	COL12A1	7.15387e-05	0.00120359	1.6
CWM vs. CNM	CYBRD1	0.000115656	0.00169005	1.59
CWM vs. CNM	KIAA1462	2.8195e-05	0.000636136	1.59
CWM vs. CNM	BEX4	4.09655e-05	0.00083432	1.59
CWM vs. CNM	FHL1	9.13842e-06	0.000297091	1.59
CWM vs. CNM	PXDN	4.64269e-06	0.000187051	1.58
CWM vs. CNM	ZNF331	0.000198092	0.002429	1.58
CWM vs. CNM	FXYD6	0.000731567	0.00616026	1.57
CWM vs. CNM	DDR2	0.000172596	0.00221006	1.57
CWM vs. CNM	MMP19	3.30402e-05	0.000720941	1.57
CWM vs. CNM	KCNH2	0.000342882	0.00357474	1.57
CWM vs. CNM	LIMCH1	0.00628118	0.0287806	1.57
CWM vs. CNM	ENG	1.15607e-06	7.57296e-05	1.57
CWM vs. CNM	FBLN5	5.5744e-05	0.00102921	1.57
CWM vs. CNM	FZD8	2.67509e-05	0.000613367	1.56
CWM vs. CNM	PTGS1	3.62649e-08	9.99969e-06	1.56
CWM vs. CNM	OLFML2A	3.16426e-09	3.09991e-06	1.56
CWM vs. CNM	CD37	0.000214644	0.00254616	1.55
CWM vs. CNM	LOXL2	5.86757e-06	0.000219263	1.55
CWM vs. CNM	FRZB	0.000106632	0.00160176	1.55
CWM vs. CNM	UNC5B	4.78562e-07	4.2177e-05	1.55
CWM vs. CNM	WFDC2	0.013535	0.0495902	1.55
CWM vs. CNM	HIVEP3	0.000625085	0.00552632	1.54
CWM vs. CNM	LRRC32	2.18077e-06	0.000113895	1.54
CWM vs. CNM	CALD1	2.00962e-05	0.000502673	1.53
CWM vs. CNM	MAP1A	1.50313e-05	0.000420807	1.52
CWM vs. CNM	ITGA5	9.08507e-05	0.00142543	1.52
CWM vs. CNM	TSHZ2	0.000290592	0.00315411	1.52
CWM vs. CNM	SPON2	6.68903e-05	0.00114679	1.52
CWM vs. CNM	ZEB1	4.7208e-06	0.000189469	1.5
CWM vs. CNM	IL1R1	7.74595e-06	0.000262409	1.5
CWM vs. CNM	GYPC	0.000162674	0.00212557	1.5
CWM vs. CNM	GUCY1A3	0.000888522	0.00701935	1.5
CWM vs. CNM	RUSC2	0.000427488	0.0041681	1.49
CWM vs. CNM	FAT4	8.12002e-06	0.000271564	1.49
CWM vs. CNM	SPARC	0.000241407	0.00276199	1.49
CWM vs. CNM	A2M	3.11317e-06	0.000142763	1.49
CWM vs. CNM	MPDZ	1.31095e-05	0.000379202	1.47
CWM vs. CNM	ATP8B2	8.15966e-06	0.000271564	1.47
CWM vs. CNM	GPR4	9.66555e-07	6.76975e-05	1.47
CWM vs. CNM	PDLIM3	0.00144028	0.00996645	1.47
CWM vs. CNM	TTC28	0.000261084	0.00292482	1.47
CWM vs. CNM	EFEMP1	0.000908647	0.00713322	1.47
CWM vs. CNM	BAHCC1	0.000177432	0.00223894	1.46
CWM vs. CNM	LPHN2	2.89808e-06	0.000137946	1.46
CWM vs. CNM	TIMP3	0.00025425	0.00286246	1.45
CWM vs. CNM	ASPN	0.0126445	0.0471391	1.45
CWM vs. CNM	PGF	3.20264e-06	0.000145976	1.45
CWM vs. CNM	DKK3	1.28858e-06	8.21269e-05	1.45
CWM vs. CNM	ABI3BP	0.00172328	0.0113421	1.45
CWM vs. CNM	FBLN2	0.00629057	0.0287994	1.45
CWM vs. CNM	FRMD6	7.96291e-05	0.00129437	1.45
CWM vs. CNM	PTGES	0.000716339	0.00609889	1.44
CWM vs. CNM	TPM2	4.88884e-05	0.000934762	1.44
CWM vs. CNM	CRIP2	4.13691e-05	0.000836353	1.44
CWM vs. CNM	AKT3	1.50701e-05	0.000420807	1.44
CWM vs. CNM	CXCL12	0.000504279	0.00470147	1.43
CWM vs. CNM	FAM101B	1.63415e-05	0.000441026	1.43
CWM vs. CNM	CTGF	9.04487e-05	0.00142403	1.43
CWM vs. CNM	CCDC3	3.56595e-07	3.404e-05	1.42
CWM vs. CNM	TMEM204	3.46375e-06	0.000152635	1.42
CWM vs. CNM	WWTR1	1.60633e-05	0.000436651	1.42
CWM vs. CNM	CD93	1.04259e-05	0.000321748	1.42
CWM vs. CNM	JAM3	2.60365e-06	0.00012715	1.41
CWM vs. CNM	CPXM1	0.00021893	0.00257802	1.41
CWM vs. CNM	MFAP2	0.00142925	0.00990984	1.41
CWM vs. CNM	MCAM	1.69853e-07	2.03818e-05	1.41
CWM vs. CNM	NR4A1	0.00100224	0.0076809	1.41
CWM vs. CNM	FLNA	9.49075e-05	0.00147473	1.41
CWM vs. CNM	VASH1	1.17077e-06	7.59049e-05	1.41
CWM vs. CNM	S1PR1	3.56741e-06	0.000155985	1.41
CWM vs. CNM	COL15A1	0.00107009	0.00802635	1.41
CWM vs. CNM	ITIH5	0.00487216	0.0238347	1.4
CWM vs. CNM	THNSL2	0.0119202	0.0451034	1.4
CWM vs. CNM	SEMA6B	0.000319941	0.00338579	1.4
CWM vs. CNM	KLF2	1.76314e-05	0.000464719	1.4
CWM vs. CNM	CDKN2B	0.000860491	0.00686541	1.4
CWM vs. CNM	CXorf36	8.36091e-05	0.00134358	1.39
CWM vs. CNM	IGFBP3	0.000907841	0.00713186	1.39
CWM vs. CNM	MXRA5	0.00222815	0.0137429	1.39
CWM vs. CNM	TENC1	2.42762e-06	0.000121177	1.39
CWM vs. CNM	SYNPO	3.02356e-06	0.00014005	1.39
CWM vs. CNM	FERMT2	3.84423e-05	0.000798651	1.39
CWM vs. CNM	CD34	9.6301e-07	6.76975e-05	1.38
CWM vs. CNM	CHST2	0.000113156	0.00166429	1.38
CWM vs. CNM	HMCN1	0.00101117	0.00770946	1.38
CWM vs. CNM	THBD	2.49328e-05	0.00058113	1.38
CWM vs. CNM	SOD3	0.000256873	0.0028805	1.38
CWM vs. CNM	CERCAM	0.00119503	0.00870877	1.38
CWM vs. CNM	LTBP3	0.000146598	0.0019925	1.38
CWM vs. CNM	LAMA5	0.0121386	0.0457827	1.38
CWM vs. CNM	STAB1	2.48497e-05	0.000580393	1.38
CWM vs. CNM	NFASC	0.000374003	0.00378737	1.38
CWM vs. CNM	CSF1R	0.000210464	0.00251776	1.38
CWM vs. CNM	COL4A1	5.67766e-06	0.000213499	1.38
CWM vs. CNM	COL3A1	0.00364036	0.0194538	1.38
CWM vs. CNM	TSPAN18	0.000626418	0.00552717	1.37
CWM vs. CNM	BHLHE41	0.00105701	0.00795471	1.37
CWM vs. CNM	GPRC5B	1.0238e-06	6.95754e-05	1.37
CWM vs. CNM	SH3RF3	1.37401e-06	8.47006e-05	1.37
CWM vs. CNM	GREM1	0.00567095	0.0267501	1.37
CWM vs. CNM	EGR1	0.000542052	0.00497145	1.37
CWM vs. CNM	FMNL1	0.000268499	0.00297715	1.36
CWM vs. CNM	VWF	0.000298384	0.00321111	1.36
CWM vs. CNM	WFDC1	7.26163e-06	0.000251284	1.36
CWM vs. CNM	RCN3	0.000365756	0.0037374	1.36
CWM vs. CNM	ITGAM	0.00780253	0.0336727	1.36
CWM vs. CNM	KANK2	1.33512e-07	1.88268e-05	1.36
CWM vs. CNM	WISP1	0.00516997	0.0249775	1.35
CWM vs. CNM	SNAI2	0.000586745	0.00527416	1.35
CWM vs. CNM	PRKG1	2.2139e-06	0.000115092	1.35
CWM vs. CNM	LTBP1	1.13757e-06	7.54553e-05	1.35
CWM vs. CNM	SYT11	0.00012191	0.0017564	1.35
CWM vs. CNM	FGD5	0.000123724	0.00177691	1.35
CWM vs. CNM	SPN	0.0115687	0.0440166	1.34
CWM vs. CNM	AXL	1.66019e-05	0.000444859	1.34
CWM vs. CNM	FAXDC2	0.0011243	0.00832778	1.34
CWM vs. CNM	ZEB2	0.000163283	0.00212557	1.33
CWM vs. CNM	TUBB6	8.02628e-05	0.00130093	1.33
CWM vs. CNM	PLVAP	3.20912e-06	0.000145976	1.33
CWM vs. CNM	ARHGAP31	2.27797e-06	0.000117036	1.33
CWM vs. CNM	ITGB2	0.00112258	0.00832054	1.33
CWM vs. CNM	PPP1R16B	0.000185206	0.00231118	1.33
CWM vs. CNM	SLC16A2	0.00017682	0.00223621	1.32
CWM vs. CNM	MIR100HG	0.00287029	0.0165371	1.32
CWM vs. CNM	GPC6	0.0013416	0.00943348	1.32
CWM vs. CNM	SPHK1	0.00846108	0.0357087	1.31
CWM vs. CNM	TIE1	0.000313564	0.00334024	1.31
CWM vs. CNM	THBS1	0.000255251	0.00286516	1.31
CWM vs. CNM	PRICKLE2	0.000145553	0.00198307	1.31
CWM vs. CNM	PLEKHG2	2.54257e-06	0.000126355	1.3
CWM vs. CNM	MYH10	0.0013864	0.00968421	1.3
CWM vs. CNM	EHD3	6.2314e-05	0.00109851	1.3
CWM vs. CNM	PTRF	3.74551e-05	0.000785463	1.3
CWM vs. CNM	RFTN1	1.21857e-05	0.00035892	1.3
CWM vs. CNM	SHANK3	2.27784e-05	0.00054602	1.29
CWM vs. CNM	RHOJ	4.46402e-05	0.000878859	1.29
CWM vs. CNM	SOX18	0.000450466	0.00433593	1.29
CWM vs. CNM	PCDH12	6.60484e-06	0.000236537	1.29
CWM vs. CNM	MFGE8	4.10637e-05	0.000834665	1.29
CWM vs. CNM	GUCY1B3	0.000184461	0.00230667	1.29
CWM vs. CNM	FLI1	4.20236e-05	0.000842039	1.29
CWM vs. CNM	APLNR	0.000126095	0.00178928	1.29
CWM vs. CNM	RCAN2	5.49842e-06	0.000210263	1.29
CWM vs. CNM	CDH13	7.41685e-06	0.000254314	1.29
CWM vs. CNM	EDIL3	4.35597e-05	0.000866661	1.29
CWM vs. CNM	GPC1	0.000372008	0.00377289	1.28
CWM vs. CNM	BICC1	0.000301247	0.00323038	1.27
CWM vs. CNM	LMF1	7.2458e-05	0.00120813	1.27
CWM vs. CNM	MYO1G	0.00141457	0.00984959	1.27
CWM vs. CNM	LINC00265	0.00132611	0.00936748	1.27
CWM vs. CNM	CCDC80	0.00862481	0.0361428	1.27
CWM vs. CNM	CSF1	2.27972e-05	0.00054602	1.27
CWM vs. CNM	MMRN2	1.32703e-05	0.000382869	1.26
CWM vs. CNM	TGFB3	0.00831699	0.0352854	1.26
CWM vs. CNM	HTRA1	0.000150546	0.0020339	1.26
CWM vs. CNM	FAM129A	0.00129782	0.00921379	1.26
CWM vs. CNM	FRY	3.936e-05	0.000811737	1.26
CWM vs. CNM	CHST15	6.78038e-05	0.00115893	1.25
CWM vs. CNM	NFATC4	1.5741e-07	2.0102e-05	1.25
CWM vs. CNM	MMP14	6.17414e-05	0.0010917	1.25
CWM vs. CNM	INHBA	0.00423997	0.0217217	1.25
CWM vs. CNM	RASA3	1.73303e-05	0.000460008	1.25
CWM vs. CNM	TNFSF12	0.000220094	0.00258903	1.24
CWM vs. CNM	GLT8D2	0.00163117	0.0109141	1.24
CWM vs. CNM	NCKAP5L	6.93316e-06	0.000245182	1.24
CWM vs. CNM	PCDH18	0.000147304	0.00199727	1.24
CWM vs. CNM	IGFBP6	0.00120453	0.00875537	1.24
CWM vs. CNM	CLEC14A	0.000111869	0.00165242	1.24
CWM vs. CNM	VCAN	0.00283192	0.0163914	1.24
CWM vs. CNM	AKAP12	0.000547068	0.00500525	1.23
CWM vs. CNM	OLFML2B	0.000671436	0.00582156	1.23
CWM vs. CNM	SYNE1	1.04831e-05	0.000322234	1.23
CWM vs. CNM	FHL3	0.000236026	0.00271737	1.23
CWM vs. CNM	FES	0.0002508	0.00283495	1.23
CWM vs. CNM	CDH5	5.88924e-06	0.000219263	1.23
CWM vs. CNM	SPI1	0.0017203	0.011329	1.22
CWM vs. CNM	NYNRIN	0.000261627	0.00292509	1.22
CWM vs. CNM	ACKR3	0.000285184	0.00310591	1.22
CWM vs. CNM	FMOD	0.00180948	0.0117856	1.22
CWM vs. CNM	DCN	0.00998859	0.0398589	1.22
CWM vs. CNM	ADCY9	1.07727e-07	1.71141e-05	1.22
CWM vs. CNM	C10orf10	0.00290366	0.0166529	1.22
CWM vs. CNM	RCSD1	0.000107769	0.00161453	1.21
CWM vs. CNM	ARHGAP24	1.36291e-06	8.47006e-05	1.21
CWM vs. CNM	WNT5A	0.000102099	0.00155856	1.21
CWM vs. CNM	NDUFA4L2	0.000155102	0.00207284	1.21
CWM vs. CNM	PCDH7	0.00393998	0.0206059	1.21
CWM vs. CNM	KIFC3	0.000191641	0.0023679	1.21
CWM vs. CNM	GPX3	0.00657523	0.0297763	1.21
CWM vs. CNM	MPEG1	0.0011323	0.00837058	1.21
CWM vs. CNM	F2R	3.02918e-06	0.00014005	1.21
CWM vs. CNM	PDLIM7	0.000371579	0.00377289	1.2
CWM vs. CNM	KSR1	0.00425949	0.0217722	1.2
CWM vs. CNM	TCF7L1	6.54936e-06	0.000235297	1.2
CWM vs. CNM	DYSF	0.000109781	0.00163751	1.2
CWM vs. CNM	PTPRM	3.71135e-06	0.000159954	1.2
CWM vs. CNM	TRPV2	0.000202031	0.00245859	1.2
CWM vs. CNM	ZCCHC24	0.00101976	0.00774674	1.2
CWM vs. CNM	MAGI2-AS3	0.00159597	0.0107423	1.2
CWM vs. CNM	NUAK1	0.000295071	0.00318841	1.19
CWM vs. CNM	SPARCL1	0.00193054	0.0124235	1.19
CWM vs. CNM	VIM	0.000294989	0.00318841	1.19
CWM vs. CNM	ROBO4	2.30978e-05	0.000549717	1.19
CWM vs. CNM	MOCS1	0.000594389	0.00532167	1.19
CWM vs. CNM	LAMA4	2.52139e-05	0.000585264	1.19
CWM vs. CNM	KIT	0.00293505	0.0167732	1.19
CWM vs. CNM	ETS1	1.36893e-06	8.47006e-05	1.19
CWM vs. CNM	COL5A2	0.00310036	0.0174179	1.19
CWM vs. CNM	FSTL1	0.000196904	0.00241947	1.19
CWM vs. CNM	ESAM	9.79273e-06	0.00030858	1.18
CWM vs. CNM	TCF4	2.2553e-05	0.000545966	1.18
CWM vs. CNM	STXBP1	0.00100943	0.00770769	1.18
CWM vs. CNM	ST6GALNAC6	0.000155968	0.0020773	1.18
CWM vs. CNM	CNRIP1	0.000117878	0.00171143	1.18
CWM vs. CNM	LBH	0.000139447	0.00192859	1.17
CWM vs. CNM	WNT2	0.00580278	0.0271398	1.17
CWM vs. CNM	FKBP10	0.00432149	0.0219697	1.17
CWM vs. CNM	IL10RA	0.00158651	0.0107042	1.17
CWM vs. CNM	IFFO1	0.000310629	0.00331523	1.17
CWM vs. CNM	PDZRN3	6.02881e-05	0.00108053	1.17
CWM vs. CNM	ECM2	0.00203354	0.0128951	1.17
CWM vs. CNM	AFAP1L1	6.2474e-05	0.00109948	1.17
CWM vs. CNM	C1QTNF6	5.08282e-05	0.000963686	1.17
CWM vs. CNM	PDGFD	0.000111779	0.00165242	1.16
CWM vs. CNM	PIK3R5	0.00327382	0.0180862	1.16
CWM vs. CNM	PLXND1	2.14724e-05	0.000527735	1.16
CWM vs. CNM	SOGA1	0.000497672	0.00466299	1.16
CWM vs. CNM	RAB31	0.00302351	0.017114	1.16
CWM vs. CNM	ARHGAP23	0.000204427	0.00247599	1.15
CWM vs. CNM	HDGFRP3	0.00976692	0.0392941	1.15
CWM vs. CNM	VGLL3	0.00527855	0.0253344	1.15
CWM vs. CNM	HLA-DOA	0.00588313	0.027386	1.15
CWM vs. CNM	CYYR1	0.000201956	0.00245859	1.15
CWM vs. CNM	TGFBR3	0.00090051	0.00709403	1.14
CWM vs. CNM	ADAMTS9	0.000156884	0.00208213	1.14
CWM vs. CNM	MSN	0.000318819	0.00338013	1.14
CWM vs. CNM	AHDC1	1.16304e-05	0.000347098	1.14
CWM vs. CNM	CLU	0.000711568	0.00607055	1.14
CWM vs. CNM	SH2D3C	4.5744e-05	0.000889721	1.14
CWM vs. CNM	C16orf45	0.000846464	0.00680125	1.13
CWM vs. CNM	IL2RA	0.00313672	0.0175752	1.13
CWM vs. CNM	MRAS	0.0017641	0.0115702	1.13
CWM vs. CNM	GPR116	0.000225927	0.00264661	1.13
CWM vs. CNM	TTC7B	4.53183e-05	0.000882963	1.13
CWM vs. CNM	CMKLR1	0.00222409	0.0137329	1.13
CWM vs. CNM	CHST11	0.00180492	0.0117764	1.12
CWM vs. CNM	PXDC1	0.0012795	0.00914703	1.12
CWM vs. CNM	FBN1	0.00287463	0.0165537	1.12
CWM vs. CNM	RASSF8	0.00179045	0.011709	1.12
CWM vs. CNM	RASSF2	0.000396994	0.00395277	1.11
CWM vs. CNM	APOLD1	0.00966271	0.039	1.11
CWM vs. CNM	WNK2	0.00252006	0.0150258	1.11
CWM vs. CNM	PER1	0.00024987	0.00283035	1.11
CWM vs. CNM	LSP1	0.00148258	0.0101733	1.11
CWM vs. CNM	LAIR1	0.00392435	0.0205376	1.11
CWM vs. CNM	DPYSL3	0.00557715	0.0263909	1.11
CWM vs. CNM	LIX1L	0.000836413	0.00675417	1.11
CWM vs. CNM	FZD1	2.36518e-05	0.000561719	1.1
CWM vs. CNM	PRKCB	0.00758134	0.0329704	1.1
CWM vs. CNM	PDE4A	1.77588e-06	9.82046e-05	1.1
CWM vs. CNM	GPR153	0.00157539	0.0106483	1.1
CWM vs. CNM	KIF3C	1.782e-05	0.000467506	1.1
CWM vs. CNM	BCL9L	3.03209e-05	0.000678671	1.1
CWM vs. CNM	EML1	0.000963413	0.00744912	1.1
CWM vs. CNM	DLC1	1.45365e-05	0.000413065	1.1
CWM vs. CNM	LPPR2	0.000160362	0.00210844	1.09
CWM vs. CNM	HECW2	2.45866e-05	0.000577837	1.09
CWM vs. CNM	DACT1	0.0124374	0.0465671	1.09
CWM vs. CNM	ERG	0.000113806	0.0016695	1.09
CWM vs. CNM	LRRC25	0.00350015	0.0189896	1.09
CWM vs. CNM	ARHGEF6	0.000233822	0.00269984	1.08
CWM vs. CNM	LDB2	5.04681e-05	0.000958468	1.08
CWM vs. CNM	TSPAN4	0.000914495	0.00716418	1.08
CWM vs. CNM	PACS1	1.93973e-07	2.18821e-05	1.08
CWM vs. CNM	CECR1	0.00576118	0.0270177	1.08
CWM vs. CNM	PECAM1	0.000561823	0.00510711	1.08
CWM vs. CNM	LATS2	1.04388e-05	0.000321748	1.08
CWM vs. CNM	PALLD	0.000104787	0.00158884	1.08
CWM vs. CNM	F13A1	0.0110581	0.0426631	1.08
CWM vs. CNM	ADAMTS5	0.00266166	0.0156444	1.08
CWM vs. CNM	FARP1	0.000915187	0.00716463	1.08
CWM vs. CNM	ARMCX2	0.00311818	0.0174919	1.07
CWM vs. CNM	QKI	0.000912688	0.00715499	1.07
CWM vs. CNM	CRACR2A	0.0099521	0.0397555	1.07
CWM vs. CNM	SLCO2A1	0.00161668	0.0108429	1.07
CWM vs. CNM	SDC2	0.000771638	0.00640533	1.07
CWM vs. CNM	ARAP3	0.00116443	0.00852426	1.06
CWM vs. CNM	SELPLG	0.00320958	0.0178479	1.06
CWM vs. CNM	NFIC	1.16859e-05	0.000347726	1.06
CWM vs. CNM	TPT1P9	2.76792e-05	0.000628005	1.06
CWM vs. CNM	KDR	2.39252e-05	0.000567016	1.06
CWM vs. CNM	DMD	0.00737573	0.0323129	1.06
CWM vs. CNM	PLXDC2	0.00936436	0.0381232	1.05
CWM vs. CNM	GAL3ST4	0.00194593	0.012501	1.05
CWM vs. CNM	KLF9	0.00105197	0.00792207	1.05
CWM vs. CNM	KIF21B	0.00384589	0.0202641	1.05
CWM vs. CNM	DTX3	0.000851475	0.0068195	1.05
CWM vs. CNM	DOCK2	0.00218742	0.0135934	1.05
CWM vs. CNM	RPL3P2	3.32046e-06	0.000148643	1.05
CWM vs. CNM	PLEKHO2	0.00155044	0.0105174	1.04
CWM vs. CNM	NRSN2	0.00053441	0.00492146	1.04
CWM vs. CNM	CACNA1C	0.000227014	0.00265383	1.04
CWM vs. CNM	VCAM1	0.00512048	0.0247915	1.04
CWM vs. CNM	LOC729218	0.0078813	0.0339347	1.04
CWM vs. CNM	TNS3	2.533e-07	2.69573e-05	1.04
CWM vs. CNM	CALHM2	0.000145912	0.00198557	1.04
CWM vs. CNM	MAF	0.00179248	0.0117155	1.04
CWM vs. CNM	PKD1P6	0.0031962	0.0178144	1.04
CWM vs. CNM	RGCC	0.00128396	0.00916152	1.04
CWM vs. CNM	NID2	0.00020413	0.00247599	1.04
CWM vs. CNM	FGD1	0.00425364	0.0217579	1.04
CWM vs. CNM	ELK3	0.000104361	0.00158451	1.04
CWM vs. CNM	SIK1	0.000501056	0.00468303	1.04
CWM vs. CNM	NUMBL	1.80887e-05	0.000472359	1.03
CWM vs. CNM	SIGLEC10	0.00870533	0.0364126	1.03
CWM vs. CNM	APLN	0.00912895	0.0374307	1.03
CWM vs. CNM	ZNF532	3.61889e-05	0.000771733	1.03
CWM vs. CNM	ADAMTSL4	0.0116977	0.0443719	1.03
CWM vs. CNM	MXRA7	0.000531724	0.00490465	1.03
CWM vs. CNM	ITPR1	2.00655e-05	0.000502673	1.03
CWM vs. CNM	ANGPT2	0.000730291	0.00616026	1.03
CWM vs. CNM	NLRP1	0.00092883	0.00723887	1.03
CWM vs. CNM	JAZF1	0.00015252	0.00204831	1.03
CWM vs. CNM	NRP2	0.000649838	0.00567841	1.02
CWM vs. CNM	RDX	0.000778531	0.00644508	1.02
CWM vs. CNM	PLAU	0.00251545	0.0150073	1.02
CWM vs. CNM	PDGFA	0.00109907	0.00817519	1.02
CWM vs. CNM	NDN	0.00808977	0.0345571	1.02
CWM vs. CNM	DENND2A	0.00078034	0.0064491	1.02
CWM vs. CNM	FLT1	0.000234155	0.00270092	1.02
CWM vs. CNM	CIC	8.69771e-05	0.00138391	1.02
CWM vs. CNM	MUC20	0.00217587	0.0135428	1.02
CWM vs. CNM	ELMO1	0.00062596	0.00552717	1.01
CWM vs. CNM	CAV1	7.25031e-05	0.00120813	1.01
CWM vs. CNM	PLEKHA4	0.00915871	0.0375161	1.01
CWM vs. CNM	PLEKHO1	0.000833915	0.00673882	1.01
CWM vs. CNM	MDFIC	0.00582282	0.0271839	1.01
CWM vs. CNM	RAPGEF1	7.36472e-08	1.43033e-05	1.01
CWM vs. CNM	RASSF5	0.00225861	0.0138629	1
CWM vs. CNM	FAM49A	0.00572501	0.0269211	1
CWM vs. CNM	ORAI2	0.000109884	0.00163751	1
CWM vs. CNM	PMEPA1	0.012828	0.0476812	1
CWM vs. CNM	ST6GALNAC4	0.000248194	0.00281677	1
CWM vs. CNM	PPP1R18	0.00213559	0.013362	1
CWM vs. CNM	SELM	0.00321528	0.0178678	1
CWM vs. CNM	CMTM3	0.00457852	0.0228541	1
CWM vs. CNM	TDP2	4.92491e-05	0.000939316	-1
CWM vs. CNM	HSP90AB3P	6.09997e-05	0.00108053	-1
CWM vs. CNM	RPS23P8	0.000100736	0.00154193	-1.01
CWM vs. CNM	KIF18A	4.51559e-05	0.000881322	-1.02
CWM vs. CNM	SLIRP	1.6582e-06	9.40007e-05	-1.02
CWM vs. CNM	CCDC18	1.53883e-05	0.000426525	-1.02
CWM vs. CNM	PTTG1	1.5054e-05	0.000420807	-1.03
CWM vs. CNM	CASP1	0.00537999	0.0256516	-1.03
CWM vs. CNM	LOC645139	0.000214258	0.00254616	-1.03
CWM vs. CNM	ANKRD49	3.46676e-09	3.09991e-06	-1.03
CWM vs. CNM	NDC80	9.99478e-07	6.8334e-05	-1.03
CWM vs. CNM	UPF3B	3.06303e-06	0.000141037	-1.04
CWM vs. CNM	HMMR	4.34758e-06	0.000177699	-1.04
CWM vs. CNM	SNHG1	1.08427e-07	1.71141e-05	-1.05
CWM vs. CNM	LOC100419798	0.010337	0.0407878	-1.05
CWM vs. CNM	TAF1D	1.53614e-08	6.66506e-06	-1.06
CWM vs. CNM	PSAT1	0.00706191	0.0313027	-1.06
CWM vs. CNM	ITGB3BP	6.35251e-08	1.32709e-05	-1.06
CWM vs. CNM	FGFR3	0.0115413	0.043941	-1.06
CWM vs. CNM	RPS18P5	0.000541743	0.00497145	-1.06
CWM vs. CNM	SLC25A27	0.000724207	0.00615285	-1.07
CWM vs. CNM	NCAPG	9.00573e-07	6.49841e-05	-1.07
CWM vs. CNM	RPL36A	0.000100308	0.00153746	-1.07
CWM vs. CNM	RPL23P6	0.000175426	0.0022279	-1.08
CWM vs. CNM	DEPDC1B	0.000158454	0.00209541	-1.08
CWM vs. CNM	RAD51AP1	4.47305e-05	0.000879102	-1.08
CWM vs. CNM	RPS13P2	0.000144182	0.00196676	-1.09
CWM vs. CNM	GSDMB	0.00355943	0.0192124	-1.09
CWM vs. CNM	CFAP44	8.81469e-05	0.00140054	-1.09
CWM vs. CNM	RPS3AP5	6.68863e-05	0.00114679	-1.09
CWM vs. CNM	CDCA2	0.000695022	0.00598515	-1.09
CWM vs. CNM	RAC1P2	0.000199118	0.00243129	-1.1
CWM vs. CNM	HNRNPKP4	3.02921e-07	3.05112e-05	-1.12
CWM vs. CNM	GMNN	5.96233e-06	0.000220528	-1.12
CWM vs. CNM	LUC7L3	1.01775e-07	1.68841e-05	-1.13
CWM vs. CNM	RPS28P7	0.0113008	0.0432295	-1.15
CWM vs. CNM	RPL21	0.000212277	0.00253407	-1.15
CWM vs. CNM	GSTO2	0.00222204	0.0137281	-1.15
CWM vs. CNM	RPLP0P6	2.70284e-06	0.0001306	-1.16
CWM vs. CNM	KIAA0101	3.22742e-05	0.000706961	-1.18
CWM vs. CNM	FABP5	0.000320792	0.00339161	-1.18
CWM vs. CNM	HMGB1P6	3.41056e-06	0.000151475	-1.19
CWM vs. CNM	HMGN1P38	1.49021e-06	8.80161e-05	-1.22
CWM vs. CNM	LDHB	0.000215439	0.00255023	-1.24
CWM vs. CNM	RPL22L1	0.00114771	0.00844021	-1.24
CWM vs. CNM	MND1	4.38222e-05	0.000867354	-1.25
CWM vs. CNM	PBK	0.000175399	0.0022279	-1.26
CWM vs. CNM	PRR13P5	2.23986e-05	0.000543396	-1.27
CWM vs. CNM	TMSB4XP8	0.000464256	0.00443532	-1.29
CWM vs. CNM	FZD3	0.00111236	0.00826652	-1.3
CWM vs. CNM	HMGN5	0.00282761	0.0163749	-1.31
CWM vs. CNM	RPS28P4	3.9451e-05	0.000812128	-1.33
CWM vs. CNM	RPL12P4	0.0001816	0.00228387	-1.35
CWM vs. CNM	RPS17P16	1.79206e-05	0.000469055	-1.37
CWM vs. CNM	RPL10P9	3.29392e-05	0.000720129	-1.37
CWM vs. CNM	KRT8P3	9.53541e-08	1.62983e-05	-1.38
CWM vs. CNM	DYNC1I2P1	1.29675e-06	8.21836e-05	-1.39
CWM vs. CNM	RPL19P9	4.17196e-06	0.000172519	-1.42
CWM vs. CNM	EEF1A1P5	2.41781e-06	0.000121177	-1.44
CWM vs. CNM	EIF4A1P10	1.13217e-07	1.74959e-05	-1.44
CWM vs. CNM	HNRNPCP2	3.44358e-07	3.32025e-05	-1.49
CWM vs. CNM	EIF4BP7	1.13081e-05	0.000341088	-1.5
CWM vs. CNM	EIF4BP6	5.06878e-07	4.29932e-05	-1.51
CWM vs. CNM	PPP1R14BP3	7.04591e-06	0.000247617	-1.51
CWM vs. CNM	ARPC3P3	9.84476e-07	6.77187e-05	-1.55
CWM vs. CNM	LOC729317	5.71446e-07	4.50803e-05	-1.55
CWM vs. CNM	RPS6P10	1.36188e-06	8.47006e-05	-1.56
CWM vs. CNM	HMGN2P3	2.74139e-07	2.83721e-05	-1.57
CWM vs. CNM	RPS25P6	9.58233e-06	0.000304502	-1.58
CWM vs. CNM	EIF1AXP1	1.94801e-06	0.000105652	-1.61
CWM vs. CNM	RPL12P16	2.59638e-06	0.00012715	-1.66
CWM vs. CNM	EIF2S2P4	2.85424e-08	8.81469e-06	-1.67
CWM vs. CNM	HNRNPLP2	6.34855e-08	1.32709e-05	-1.79
CWM vs. CNM	RPL24P8	1.68855e-06	9.48155e-05	-1.82
CWM vs. CNM	RPS24P19	1.11388e-06	7.43528e-05	-1.82
CWM vs. CNM	SETP14	1.69822e-07	2.03818e-05	-1.83
CWM vs. CNM	FTLP3	4.85309e-06	0.000192774	-1.86
CWM vs. CNM	RPL4P4	2.38604e-09	3.09991e-06	-1.9
CWM vs. CNM	CXCL11	0.00581183	0.0271596	-1.92
CWM vs. CNM	MTND1P23	0.000228435	0.00265834	-1.93
CWM vs. CNM	RPS12P22	4.11509e-05	0.000834934	-1.98
CWM vs. CNM	RANP1	7.76528e-10	2.92001e-06	-1.98
CWM vs. CNM	RPS2P46	5.45144e-08	1.22995e-05	-1.99
CWM vs. CNM	OLA1P1	1.44374e-07	1.96228e-05	-2.02
CWM vs. CNM	EEF1B2P3	8.99396e-08	1.56094e-05	-2.03
CWM vs. CNM	RPL15P3	1.84844e-06	0.000101718	-2.07
CWM vs. CNM	RPL22P1	2.7292e-07	2.83721e-05	-2.08
CWM vs. CNM	RPL4P5	2.47999e-09	3.09991e-06	-2.11
CWM vs. CNM	RPL7AP62	1.37729e-07	1.89479e-05	-2.19
CWM vs. CNM	RPS27P4	3.37824e-06	0.000150632	-2.2
CWM vs. CNM	ANXA2P2	1.62496e-07	2.0102e-05	-2.21
CWM vs. CNM	PDIA3P1	8.93082e-09	5.42989e-06	-2.25
CWM vs. CNM	RPL7P9	7.83435e-08	1.43033e-05	-2.26
CWM vs. CNM	RPL31P4	3.82561e-07	3.59639e-05	-2.27
CWM vs. CNM	RPS7P11	1.56188e-07	2.0102e-05	-2.28
CWM vs. CNM	RPLP1P4	4.83042e-08	1.13525e-05	-2.3
CWM vs. CNM	LOC729998	9.78166e-07	6.76975e-05	-2.34
CWM vs. CNM	RPL27AP6	1.65262e-06	9.40007e-05	-2.37
CWM vs. CNM	RPSAP58	1.52263e-07	2.0102e-05	-2.37
CWM vs. CNM	RPL36AP37	6.05205e-07	4.7085e-05	-2.43
CWM vs. CNM	RPS27P3	5.24091e-07	4.31552e-05	-2.43
CWM vs. CNM	RPL17P6	4.11279e-07	3.81573e-05	-2.46
CWM vs. CNM	DGKZP1	8.99251e-07	6.49841e-05	-2.48
CWM vs. CNM	RPL7P1	4.06821e-08	1.03379e-05	-2.49
CWM vs. CNM	RPL29P4	7.121e-06	0.000248706	-2.5
CWM vs. CNM	RPL7AP6	6.34453e-07	4.90224e-05	-2.58
CWM vs. CNM	RPSAP19	0.00198121	0.0126844	-2.64
CWM vs. CNM	RPL10P16	9.18978e-07	6.56139e-05	-2.77
CWM vs. CNM	RPL6P27	3.3599e-09	3.09991e-06	-2.82
CWM vs. CNM	HNRNPA3P6	2.23178e-09	3.09991e-06	-2.83
CWM vs. CNM	RPL14P1	7.38696e-08	1.43033e-05	-2.83
CWM vs. CNM	RPS3AP26	2.46213e-08	8.41676e-06	-2.91
CWM vs. CNM	RPL26P19	4.12379e-08	1.03379e-05	-2.91
CWM vs. CNM	RPL17P39	4.28048e-08	1.04974e-05	-2.97
CWM vs. CNM	LOC100130394	2.2411e-08	7.93636e-06	-2.98
CWM vs. CNM	NPM1P27	1.27853e-08	6.00963e-06	-2.99
CWM vs. CNM	HNRNPA1P48	1.86698e-08	7.26255e-06	-3.01
CWM vs. CNM	RPS3AP6	4.4134e-07	4.04777e-05	-3.01
CWM vs. CNM	TPI1P1	1.12238e-08	5.75526e-06	-3.15
CWM vs. CNM	PTMAP5	1.17673e-08	5.77161e-06	-3.17
CWM vs. CNM	EIF5AL1	3.57228e-09	3.09991e-06	-3.17
CWM vs. CNM	RPL17P7	1.30358e-07	1.88268e-05	-3.31
CWM vs. CNM	PPIAP22	2.80435e-07	2.87233e-05	-3.36
CWM vs. CNM	MORF4L1P1	6.60124e-08	1.33412e-05	-3.49
CWM vs. CNM	RPL23AP42	8.02736e-08	1.43741e-05	-3.5
CWM vs. CNM	RPS27AP16	3.07156e-08	8.96945e-06	-3.51
CWM vs. CNM	RPL39P3	7.83188e-07	5.81259e-05	-3.54
CWM vs. CNM	RPL3P4	8.89132e-09	5.42989e-06	-3.92
CWM vs. CNM	RPS7P1	9.39273e-09	5.42989e-06	-4.02
CWM vs. CNM	RPL24P4	8.04597e-09	5.42989e-06	-4.06
CWM vs. CNM	RPL18AP3	1.63938e-07	2.0102e-05	-4.09
CWM vs. CNM	RPS10P19	2.59788e-08	8.61962e-06	-4.14
CWM vs. CNM	RPL13AP5	4.69236e-08	1.12627e-05	-4.63
CLM vs CWM	SPP1	5.11828e-07	0.000156052	2.58
CLM vs CWM	CYP1B1	8.86399e-07	0.000227261	2.45
CLM vs CWM	PRELP	1.29424e-06	0.000310645	2.28
CLM vs CWM	OLR1	7.82973e-05	0.00865953	1.79
CLM vs CWM	GPNMB	6.51102e-07	0.000183627	1.51
CLM vs CWM	PTGIS	1.09109e-05	0.00198525	1.47
CLM vs CWM	TREM2	1.92365e-05	0.00297904	1.41
CLM vs CWM	MSR1	1.24791e-05	0.00219963	1.34
CLM vs CWM	FN1	0.000779581	0.0488342	1.24
CLM vs CWM	FCGR2B	0.000569653	0.038947	1.2
CLM vs CWM	C10orf10	0.000362462	0.0288788	1.12
CLM vs CWM	CGNL1	8.03005e-06	0.00153537	1.03
CLM vs CWM	TIMP1	3.19731e-05	0.00452153	1.03
CLM vs CWM	CD84	1.56549e-05	0.0026758	1.02
CLM vs CWM	LILRB4	3.20647e-05	0.00452153	1.02
CLM vs CWM	FCGR1A	0.000489343	0.035161	1.01
CLM vs CWM	SOX18	3.78681e-05	0.00491022	-1.01
CLM vs CWM	PLAT	8.94363e-05	0.00960887	-1.01
CLM vs CWM	MCAM	3.8056e-06	0.000803531	-1.01
CLM vs CWM	AFAP1L2	7.43781e-07	0.000199776	-1.02
CLM vs CWM	DKK3	0.000461986	0.033842	-1.02
CLM vs CWM	RNF144A	9.84141e-07	0.000246713	-1.03
CLM vs CWM	COL6A2	3.52105e-05	0.00467305	-1.03
CLM vs CWM	CYGB	2.62106e-05	0.00384002	-1.04
CLM vs CWM	FADS2	0.000134388	0.013536	-1.06
CLM vs CWM	CACNA1H	4.04606e-05	0.00512849	-1.06
CLM vs CWM	GLT8D2	0.000175137	0.0161483	-1.1
CLM vs CWM	PDGFRA	0.000165253	0.0156657	-1.1
CLM vs CWM	FLNC	8.4994e-05	0.0092194	-1.1
CLM vs CWM	SGCD	7.02939e-05	0.00808869	-1.11
CLM vs CWM	CSPG4	4.17289e-05	0.00522258	-1.11
CLM vs CWM	BDKRB2	7.97997e-08	2.72794e-05	-1.12
CLM vs CWM	COL6A1	3.57291e-06	0.000775116	-1.14
CLM vs CWM	CNN1	0.000278703	0.0234631	-1.15
CLM vs CWM	VSTM4	4.2173e-06	0.000865007	-1.16
CLM vs CWM	ZC3H12A	2.2246e-07	7.1702e-05	-1.19
CLM vs CWM	MFAP2	7.39839e-05	0.00834372	-1.25
CLM vs CWM	APLN	3.58334e-05	0.00470042	-1.26
CLM vs CWM	ANGPTL2	1.5834e-06	0.000364536	-1.27
CLM vs CWM	CPXM1	6.11672e-06	0.00121057	-1.28
CLM vs CWM	OLFML2A	1.77785e-07	5.89882e-05	-1.31
CLM vs CWM	MYH11	0.000612861	0.0409094	-1.32
CLM vs CWM	MXRA5	0.000457116	0.0337041	-1.32
CLM vs CWM	NFKBIZ	4.2564e-08	1.65574e-05	-1.33
CLM vs CWM	PCDH7	0.000140669	0.01392	-1.33
CLM vs CWM	CAV1	1.80562e-10	1.69744e-07	-1.39
CLM vs CWM	BMP8A	2.30473e-07	7.22213e-05	-1.4
CLM vs CWM	TNC	1.64524e-05	0.00277014	-1.42
CLM vs CWM	ACAN	1.40726e-05	0.00244236	-1.44
CLM vs CWM	ITIH5	1.75459e-05	0.00286863	-1.49
CLM vs CWM	SYNM	6.29487e-07	0.000182083	-1.6
CLM vs CWM	GREM1	1.7918e-05	0.00288761	-1.65
CLM vs CWM	CXCL3	6.12122e-09	2.76214e-06	-1.72
CLM vs CWM	COL5A3	1.11709e-10	1.14563e-07	-1.78
CLM vs CWM	PCDH18	2.0183e-09	1.13842e-06	-1.83
CLM vs CWM	CTSK	3.64973e-08	1.47045e-05	-1.84
CLM vs CWM	SLCO2A1	5.51916e-08	2.00844e-05	-1.87
CLM vs CWM	CHN1	3.93585e-10	3.41541e-07	-1.87
CLM vs CWM	SPARCL1	6.32443e-08	2.22956e-05	-1.93
CLM vs CWM	LSAMP	1.71268e-05	0.00284128	-1.94
CLM vs CWM	DUOX2	0.000315384	0.0260719	-1.96
CLM vs CWM	FOXF1	9.63189e-14	2.71643e-10	-1.99
CLM vs CWM	FAT4	1.5661e-11	2.2084e-08	-2.02
CLM vs CWM	SPON1	7.47022e-05	0.00834372	-2.11
CLM vs CWM	COL7A1	6.05901e-10	4.27198e-07	-2.18
CLM vs CWM	PDPN	5.37291e-09	2.52549e-06	-2.26
CLM vs CWM	MMP2	1.55476e-09	9.23119e-07	-2.27
CLM vs CWM	CXCL1	4.72217e-09	2.31612e-06	-2.29
CLM vs CWM	APOD	4.03449e-05	0.00512849	-2.34
CLM vs CWM	PTGS2	3.84635e-06	0.000803531	-2.35
CLM vs CWM	COL12A1	8.8342e-10	5.53659e-07	-2.37
CLM vs CWM	WNT5A	2.27181e-12	3.66119e-09	-2.38
CLM vs CWM	LCN2	3.24714e-06	0.000718255	-2.38
CLM vs CWM	TMEM158	3.02472e-11	3.79132e-08	-2.45
CLM vs CWM	ACTG2	4.11342e-13	7.73391e-10	-2.47
CLM vs CWM	VWF	2.70952e-09	1.45553e-06	-2.63
CLM vs CWM	DIO2	8.37907e-10	5.53659e-07	-2.7
CLM vs CWM	IL1B	8.72315e-09	3.78484e-06	-2.88
CLM vs CWM	DMBT1	0.000223589	0.0197055	-3.14
CLM vs CWM	FBLN1	1.38305e-13	3.12044e-10	-3.39
CLM vs CWM	CXCL14	1.33579e-08	5.58113e-06	-3.5
CLM vs CWM	SFRP2	1.23538e-06	0.000302964	-4.1
CLM vs CWM	CXCL5	5.61287e-10	4.22125e-07	-4.45
CLM vs CWM	DES	5.11001e-11	5.7646e-08	-4.54
CLM vs CWM	MMP1	4.77848e-14	1.79687e-10	-4.88
CLM vs CWM	MMP3	7.19616e-20	8.11799e-16	-7.24

## Sheet: S4
Supplemental Table S4: Module functional assessment and group comparison (FDR <0.05 is highlighted with yellow background)
					CNM vs CWM		CLM vs CWM
Module	Type	Size	Term name	Characteristic genes	P	FDR	P	FDR
GM1	S	1012	EMT, ECM, angiogenesis, and growth factor releasing	SNAI2, ZEB1, AXL,CD90, CD105, CD106,MMPs,TIMP1, KDR, ANGPT2, TIE1, TEK, ITGA5, ITGA7, ITGA11,CDH5, CDH11, CDH13, PDGF family members, TGFß	1.42e-06	1.23e-05	0.0165437	0.128164
GM2	S	773	Innate immunosuppression (myeloid lineage)	LILRB1-4, LILRA2, SIRPB1, TLR1-2, TLR4-8, VSIG4, TSC22D3, PDCD1LG2, HAVCR2, LAIR1	0.00424175	0.0110286	0.024647	0.128164
GM3	S	287	NK, T & B cell exhaustion (lymphoid lineage)	GIMAP4, GIMAP6-8, IL10RA, LAG3, KLRB1, IL2RA, IL2RB, CTLA4, PDCD1	0.0290012	0.0445361	0.925906	0.925906
GM4	M	32	MSI - enriched immunity (IFN, SING, neoantigen processing and presenting)	IFI16,IFI27,IFI44, IFI6,IFIT1,IFIT2,IFIT3,CD274, B2M, IDO1, STAT1, JAK1, BTN3A1-3 and HLA class I	0.139599	0.191031	0.261864	0.680845
GM5	S	28	Neutrophil chemotaxis	CCL3L1,CSF3R,CXCL8,CXCR1,CXCR2,PDE4B,S100A12,S100A8,S100A9	0.359057	0.42434	0.0434723	0.18838
GM6	S	82	CAF activation	FGFR1, MMP2, FGF7, FOXF1, PDPN, WNT5A	6.22e-07	8.09e-06	2.93e-15	7.62e-14
GM7	M	436	Translational elongation	CLMP,FAT4,FOXF1,FOXF2,NKX2-3,SFRP2,TCF21,WNT5A	1.49e-08	3.87e-07	0.617847	0.925906
GM8	M	34	Cellular catabolic process	GALNS,NDUFA12,UBE2N,USP3,	6.58e-05	0.000284917	0.779844	0.925906
GM9	S	26	Regulation of cell proliferation	FGF1,PIK3CD	4.19e-06	2.18e-05	0.830553	0.925906
GM10	M	23	Protein demethylation	KDM5D,UTY	0.538165	0.572604	0.910058	0.925906
GM11	M	40	DNA-templated transcription, elongation		0.0272485	0.0545361	0.846784	0.925906
GM12	M	97	cAMP binding		0.041327	0.0671564	0.873715	0.925906
GM13	M	12	tRNA editing		2.6e-06	1.69e-05	0.434859	0.925906
GM14	M	16	Myoblast migration		0.00134411	0.00436835	0.0227048	0.128164
GM15	M	20	RNA polymerase binding	CDKN3,POLE2	0.0365421	0.0633397	0.787932	0.925906
GM16	T	298	Cell cycle	AURKA,BIRC5,BUB1B,CCNB1,CCNB2,CCNE1,CCNE2,CDC25A,CDC25C,CDC45,CDC6,CDC7,CDCA5,CDK1,CDK2,CDT1,CEP152,CEP78,CHEK1,CHEK2,DBF4,DHFR,E2F1,E2F7,EIF4E,FBXO5,FOXM1,HAUS8,HMMR,IQGAP3,MASTL,MCM10,MCM2,MCM3,MCM4,MCM6,MCM7,MELK,NEK2,ORC1,ORC6,PLK1,PLK4,POLA2,PPAT,PRIM1,RANBP1,RRM2,TIMELESS,TIPIN,TPX2,TYMS,UBE2C	0.000641632	0.0023832	0.105031	0.390114
GM17	M	172	Liver - enriched coagulation & metabolic process	AKR1C1,AKR1C4,ANGPTL3,APOA1,APOA2,APOA5,APOB,BAAT,CYP1A2,CYP2C9,CYP2D6,CYP2E1,CYP3A4,CYP8B1,G6PC,GC,LIPC,NPC1L1,NR1H4,PON1,SERPINA6,SLCO1B1,SULT2A1,UGT2B15,UGT2B4,UGT2B7	0.0658302	0.100681	7.08e-12	9.2e-11
GM18	T	31	Cellular respiration	FASTKD5,IDH3B,PANK2	0.550581	0.572604	0.811771	0.925906
GM19	M	6	Translation		0.0293656	0.0545361	0.604037	0.925906
GM20	T	28	Cellular response to DNA damage stimulus		0.0251531	0.0545361	0.599196	0.925906
GM21	M	8	Epidermal cell differentiation		0.225209	0.27883	0.902937	0.925906
GM22	T	27	Nucleic acid binding		0.574397	0.574397	0.571518	0.925906
GM23	T	9	tRNA binding & translational elongation		0.133082	0.191031	0.12673	0.411872
GM24	T	12	Sequence-specific DNA binding		0.154943	0.201426	0.37165	0.878446
GM25	M	8	Double-stranded telomeric DNA binding		0.00379626	0.010967	0.787007	0.925906
GM26	T	30	Golgi transport complex		0.379256	0.428724	0.19904	0.575003
GM: Gene module; S: stroma cell - enriched; T: Tumor cell (epithelial cell) - enriched; M: mixed

## Sheet: S5
Supplemental Table S5: Module functional assessment - Gene Ontology term (the top 10 terms for each module)
Module.Code	Module.color	size	p-val	Bonf	nInTerm	term name
GM1	grey60	919	3e-41	3e-38	352	PROTEINACEOUS EXTRACELLULAR MATRIX
GM1	grey60	919	9e-36	6e-33	300	EXTRACELLULAR STRUCTURE ORGANIZATION
GM1	grey60	919	2e-28	1e-25	124	EXTRACELLULAR MATRIX COMPONENT
GM1	grey60	919	6e-28	3e-25	355	BLOOD VESSEL MORPHOGENESIS
GM1	grey60	919	6e-25	3e-22	285	ANGIOGENESIS
GM1	grey60	919	8e-22	3e-19	472	ANCHORING JUNCTION
GM1	grey60	919	1e-20	3e-18	387	CELL SUBSTRATE JUNCTION
GM1	grey60	919	9e-18	2e-15	88	COLLAGEN TRIMER
GM1	grey60	919	4e-17	7e-15	92	BASEMENT MEMBRANE
GM1	grey60	919	7e-17	1e-14	122	GROWTH FACTOR BINDING
GM2	blue	721	2e-22	6e-20	445	INFLAMMATORY RESPONSE
GM2	blue	721	2e-20	5e-18	420	ACTIVATION OF IMMUNE RESPONSE
GM2	blue	721	1e-17	3e-15	361	POSITIVE REGULATION OF CYTOKINE PRODUCTION
GM2	blue	721	6e-17	1e-14	477	IMMUNE EFFECTOR PROCESS
GM2	blue	721	5e-16	8e-14	404	REGULATION OF RESPONSE TO WOUNDING
GM2	blue	721	1e-15	2e-13	414	REGULATION OF IMMUNE EFFECTOR PROCESS
GM2	blue	721	1e-15	2e-13	288	REGULATION OF INFLAMMATORY RESPONSE
GM2	blue	721	2e-15	3e-13	473	REGULATION OF CELL ACTIVATION
GM2	blue	721	4e-15	6e-13	143	RESPONSE TO INTERFERON GAMMA
GM2	blue	721	5e-15	7e-13	360	NEGATIVE REGULATION OF IMMUNE SYSTEM PROCESS
GM3	orangered4	265	6e-41	2e-37	338	LYMPHOCYTE ACTIVATION
GM3	orangered4	265	9e-39	2e-35	408	LEUKOCYTE ACTIVATION
GM3	orangered4	265	2e-38	3e-35	473	REGULATION OF CELL ACTIVATION
GM3	orangered4	265	9e-33	1e-29	283	ADAPTIVE IMMUNE RESPONSE
GM3	orangered4	265	1e-30	1e-27	298	REGULATION OF HOMOTYPIC CELL CELL ADHESION
GM3	orangered4	265	4e-30	3e-27	306	POSITIVE REGULATION OF CELL ACTIVATION
GM3	orangered4	265	4e-30	3e-27	253	LEUKOCYTE CELL CELL ADHESION
GM3	orangered4	265	2e-29	1e-26	420	SIDE OF MEMBRANE
GM3	orangered4	265	7e-29	5e-26	368	REGULATION OF CELL CELL ADHESION
GM3	orangered4	265	6e-28	4e-25	233	EXTERNAL SIDE OF PLASMA MEMBRANE
GM4	yellowgreen	61	3e-37	3e-34	68	RESPONSE TO TYPE I INTERFERON
GM4	yellowgreen	61	2e-29	1e-26	446	CYTOKINE MEDIATED SIGNALING PATHWAY
GM4	yellowgreen	61	1e-28	4e-26	159	DEFENSE RESPONSE TO VIRUS
GM4	yellowgreen	61	2e-26	6e-24	240	RESPONSE TO VIRUS
GM4	yellowgreen	61	8e-24	2e-21	490	DEFENSE RESPONSE TO OTHER ORGANISM
GM4	yellowgreen	61	3e-21	7e-19	477	IMMUNE EFFECTOR PROCESS
GM4	yellowgreen	61	1e-15	2e-13	11	MHC CLASS I PROTEIN COMPLEX
GM4	yellowgreen	61	2e-12	3e-10	47	NEGATIVE REGULATION OF VIRAL GENOME REPLICATION
GM4	yellowgreen	61	3e-12	3e-10	27	MHC PROTEIN COMPLEX
GM4	yellowgreen	61	3e-12	4e-10	14	ANTIGEN PROCESSING AND PRESENTATION OF ENDOGENOUS PEPTIDE ANTIGEN
GM5	lightsteelblue1	26	3e-16	1e-12	116	LEUKOCYTE CHEMOTAXIS
GM5	lightsteelblue1	26	5e-16	1e-12	74	GRANULOCYTE MIGRATION
GM5	lightsteelblue1	26	7e-15	1e-11	98	MYELOID LEUKOCYTE MIGRATION
GM5	lightsteelblue1	26	9e-15	1e-11	161	CELL CHEMOTAXIS
GM5	lightsteelblue1	26	1e-12	1e-09	258	LEUKOCYTE MIGRATION
GM5	lightsteelblue1	26	1e-10	1e-07	288	REGULATION OF INFLAMMATORY RESPONSE
GM5	lightsteelblue1	26	1e-09	6e-07	11	RAGE RECEPTOR BINDING
GM5	lightsteelblue1	26	2e-09	1e-06	404	REGULATION OF RESPONSE TO WOUNDING
GM5	lightsteelblue1	26	9e-09	4e-06	113	POSITIVE REGULATION OF INFLAMMATORY RESPONSE
GM5	lightsteelblue1	26	4e-08	1e-05	68	CHEMOKINE MEDIATED SIGNALING PATHWAY
GM6	darkolivegreen	76	8e-09	1e-05	146	DIGESTIVE SYSTEM DEVELOPMENT
GM6	darkolivegreen	76	3e-08	3e-05	167	MORPHOGENESIS OF A BRANCHING STRUCTURE
GM6	darkolivegreen	76	4e-08	3e-05	48	DIGESTIVE TRACT MORPHOGENESIS
GM6	darkolivegreen	76	9e-08	7e-05	28	FIBRONECTIN BINDING
GM6	darkolivegreen	76	1e-07	9e-05	97	GLAND MORPHOGENESIS
GM6	darkolivegreen	76	2e-07	0.0001	153	POSITIVE REGULATION OF EPITHELIAL CELL PROLIFERATION
GM6	darkolivegreen	76	3e-07	0.0002	67	POSITIVE REGULATION OF ENDOTHELIAL CELL PROLIFERATION
GM6	darkolivegreen	76	6e-07	0.0002	74	REGULATION OF BMP SIGNALING PATHWAY
GM6	darkolivegreen	76	6e-07	0.0002	40	LUNG ALVEOLUS DEVELOPMENT
GM6	darkolivegreen	76	6e-07	0.0002	40	NEGATIVE REGULATION OF BMP SIGNALING PATHWAY
GM7	yellow	131	7e-09	5e-06	112	CYTOSOLIC RIBOSOME
GM7	yellow	131	5e-08	3e-05	103	ESTABLISHMENT OF PROTEIN LOCALIZATION TO ENDOPLASMIC RETICULUM
GM7	yellow	131	1e-07	9e-05	117	NUCLEAR TRANSCRIBED MRNA CATABOLIC PROCESS NONSENSE MEDIATED DECAY
GM7	yellow	131	2e-07	0.0001	159	RIBOSOMAL SUBUNIT
GM7	yellow	131	2e-07	0.0001	122	PROTEIN LOCALIZATION TO ENDOPLASMIC RETICULUM
GM7	yellow	131	5e-07	0.0003	136	MULTI ORGANISM METABOLIC PROCESS
GM7	yellow	131	2e-06	0.0007	155	PROTEIN TARGETING TO MEMBRANE
GM7	yellow	131	2e-06	0.001	207	STRUCTURAL CONSTITUENT OF RIBOSOME
GM7	yellow	131	3e-06	0.001	216	CYTOSOLIC PART
GM7	yellow	131	4e-06	0.001	218	RIBOSOME
GM8	green	27	3e-06	0.005	20	ANAPHASE PROMOTING COMPLEX
GM8	green	27	7e-06	0.007	26	PROTEIN K11 LINKED UBIQUITINATION
GM8	green	27	8e-06	0.007	27	NUCLEOTIDE BINDING DOMAIN LEUCINE RICH REPEAT CONTAINING RECEPTOR SIGNALING PATHWAY
GM8	green	27	9e-06	0.007	28	HISTONE MRNA METABOLIC PROCESS
GM8	green	27	2e-05	0.01	109	POSITIVE REGULATION OF LIGASE ACTIVITY
GM8	green	27	2e-05	0.02	241	PROTEIN POLYUBIQUITINATION
GM8	green	27	2e-05	0.02	39	NUCLEAR UBIQUITIN LIGASE COMPLEX
GM8	green	27	3e-05	0.02	127	PROTEIN UBIQUITINATION INVOLVED IN UBIQUITIN DEPENDENT PROTEIN CATABOLIC PROCESS
GM8	green	27	4e-05	0.02	129	REGULATION OF LIGASE ACTIVITY
GM8	green	27	5e-05	0.02	142	POSITIVE REGULATION OF CHROMOSOME ORGANIZATION
GM9	paleturquoise	24	4e-07	0.001	12	NATURAL KILLER CELL DIFFERENTIATION
GM9	paleturquoise	24	5e-07	0.001	13	POSITIVE REGULATION OF STEROID BIOSYNTHETIC PROCESS
GM9	paleturquoise	24	3e-06	0.004	22	POSITIVE REGULATION OF ALCOHOL BIOSYNTHETIC PROCESS
GM9	paleturquoise	24	3e-06	0.004	23	POSITIVE REGULATION OF STEROID METABOLIC PROCESS
GM9	paleturquoise	24	7e-06	0.008	29	REGULATION OF CARDIAC MUSCLE CELL PROLIFERATION
GM9	paleturquoise	24	2e-05	0.01	41	MYELOID CELL ACTIVATION INVOLVED IN IMMUNE RESPONSE
GM9	paleturquoise	24	2e-05	0.01	455	POSITIVE REGULATION OF MAPK CASCADE
GM9	paleturquoise	24	2e-05	0.01	42	REGULATION OF HEART GROWTH
GM9	paleturquoise	24	2e-05	0.01	44	REGULATION OF ALCOHOL BIOSYNTHETIC PROCESS
GM9	paleturquoise	24	3e-05	0.01	48	REGULATION OF CARDIAC MUSCLE TISSUE DEVELOPMENT
GM10	grey	17	1e-06	0.003	23	HISTONE DEMETHYLASE ACTIVITY
GM10	grey	17	2e-06	0.003	26	PROTEIN DEALKYLATION
GM10	grey	17	3e-06	0.004	31	DEMETHYLASE ACTIVITY
GM10	grey	17	8e-06	0.007	143	TRANSLATIONAL INITIATION
GM10	grey	17	1e-05	0.009	51	DEMETHYLATION
GM10	grey	17	5e-05	0.02	81	DIOXYGENASE ACTIVITY
GM10	grey	17	0.0002	0.04	320	COVALENT CHROMATIN MODIFICATION
GM10	grey	17	0.0009	0.05	491	AMIDE BIOSYNTHETIC PROCESS
GM10	grey	17	0.002	0.05	284	NUCLEAR CHROMATIN
GM10	grey	17	0.005	0.05	376	SINGLE ORGANISM BEHAVIOR
GM11	darkgrey	39	1e-06	0.003	11	INTEGRATOR COMPLEX
GM11	darkgrey	39	2e-06	0.003	12	PYRIMIDINE NUCLEOTIDE CATABOLIC PROCESS
GM11	darkgrey	39	2e-06	0.004	13	ACTIVATION OF CYSTEINE TYPE ENDOPEPTIDASE ACTIVITY INVOLVED IN APOPTOTIC SIGNALING PATHWAY
GM11	darkgrey	39	5e-06	0.005	118	RNA POLYMERASE COMPLEX
GM11	darkgrey	39	6e-06	0.005	17	ACTIVATION OF NF KAPPAB INDUCING KINASE ACTIVITY
GM11	darkgrey	39	6e-06	0.005	17	NUCLEAR ENVELOPE REASSEMBLY
GM11	darkgrey	39	6e-06	0.005	17	POSITIVE REGULATION OF CYSTEINE TYPE ENDOPEPTIDASE ACTIVITY INVOLVED IN APOPTOTIC SIGNALING PATHWAY
GM11	darkgrey	39	7e-06	0.005	18	PERICENTRIOLAR MATERIAL
GM11	darkgrey	39	8e-06	0.005	19	NEURONAL STEM CELL POPULATION MAINTENANCE
GM11	darkgrey	39	8e-06	0.005	19	PROTEIN PHOSPHATASE TYPE 2A COMPLEX
GM12	darkorange	73	2e-05	0.05	13	FUCOSYLTRANSFERASE ACTIVITY
GM12	darkorange	73	2e-05	0.05	14	SHORT CHAIN FATTY ACID METABOLIC PROCESS
GM12	darkorange	73	3e-05	0.05	15	3 5 CYCLIC AMP PHOSPHODIESTERASE ACTIVITY
GM12	darkorange	73	4e-05	0.06	17	CYCLIC NUCLEOTIDE CATABOLIC PROCESS
GM12	darkorange	73	9e-05	0.07	22	FUCOSYLATION
GM12	darkorange	73	0.0001	0.07	23	CAMP BINDING
GM12	darkorange	73	0.0001	0.07	25	CYCLIC NUCLEOTIDE PHOSPHODIESTERASE ACTIVITY
GM12	darkorange	73	0.0002	0.08	28	RIBONUCLEOTIDE CATABOLIC PROCESS
GM12	darkorange	73	0.0003	0.1	34	CAMP METABOLIC PROCESS
GM12	darkorange	73	0.0003	0.1	34	CYCLIN DEPENDENT PROTEIN KINASE ACTIVITY
GM13	tan	12
GM13	tan	12
GM13	tan	12
GM13	tan	12
GM13	tan	12
GM13	tan	12
GM13	tan	12
GM13	tan	12
GM13	tan	12
GM13	tan	12
GM14	mediumpurple3	16
GM14	mediumpurple3	16
GM14	mediumpurple3	16
GM14	mediumpurple3	16
GM14	mediumpurple3	16
GM14	mediumpurple3	16
GM14	mediumpurple3	16
GM14	mediumpurple3	16
GM14	mediumpurple3	16
GM14	mediumpurple3	16
GM15	midnightblue	17	0.0001	0.02	100	DICARBOXYLIC ACID METABOLIC PROCESS
GM15	midnightblue	17	0.0001	0.02	109	CELL CYCLE G1 S PHASE TRANSITION
GM15	midnightblue	17	0.0004	0.03	156	NUCLEOSIDE PHOSPHATE BIOSYNTHETIC PROCESS
GM15	midnightblue	17	0.0005	0.03	172	CHROMATIN ASSEMBLY OR DISASSEMBLY
GM15	midnightblue	17	0.0007	0.04	193	DNA REPLICATION
GM15	midnightblue	17	0.0009	0.05	215	PROTEIN FOLDING
GM15	midnightblue	17	0.001	0.05	225	PROTEIN DNA COMPLEX SUBUNIT ORGANIZATION
GM15	midnightblue	17	0.001	0.05	249	CELL CYCLE PHASE TRANSITION
GM15	midnightblue	17	0.006	0.05	412	ORGANOPHOSPHATE BIOSYNTHETIC PROCESS
GM15	midnightblue	17	0.007	0.05	441	DNA REPAIR
GM16	black	273	2e-76	4e-74	463	ORGANELLE FISSION
GM16	black	273	8e-73	2e-70	343	MITOTIC NUCLEAR DIVISION
GM16	black	273	5e-69	1e-66	440	CELL DIVISION
GM16	black	273	3e-64	7e-62	254	CHROMOSOME SEGREGATION
GM16	black	273	2e-62	4e-60	211	NUCLEAR CHROMOSOME SEGREGATION
GM16	black	273	2e-61	5e-59	167	SISTER CHROMATID SEGREGATION
GM16	black	273	1e-55	2e-53	193	DNA REPLICATION
GM16	black	273	1e-52	2e-50	310	CHROMOSOMAL REGION
GM16	black	273	4e-50	5e-48	179	CONDENSED CHROMOSOME
GM16	black	273	1e-47	1e-45	249	CELL CYCLE PHASE TRANSITION
GM17	cyan	170	1e-54	8e-51	141	BLOOD MICROPARTICLE
GM17	cyan	170	4e-32	5e-29	104	VESICLE LUMEN
GM17	cyan	170	2e-29	1e-26	98	PROTEIN ACTIVATION CASCADE
GM17	cyan	170	4e-28	3e-25	83	SECRETORY GRANULE LUMEN
GM17	cyan	170	1e-25	7e-23	104	PLATELET DEGRANULATION
GM17	cyan	170	4e-22	2e-19	232	STEROID METABOLIC PROCESS
GM17	cyan	170	2e-20	7e-18	217	REGULATED EXOCYTOSIS
GM17	cyan	170	6e-20	2e-17	404	REGULATION OF RESPONSE TO WOUNDING
GM17	cyan	170	5e-19	2e-16	174	PEPTIDASE INHIBITOR ACTIVITY
GM17	cyan	170	1e-18	3e-16	445	INFLAMMATORY RESPONSE
GM18	darkmagenta	28	2e-05	0.01	36	DNA DAMAGE RESPONSE DETECTION OF DNA DAMAGE
GM18	darkmagenta	28	5e-05	0.02	46	CHAPERONE MEDIATED PROTEIN FOLDING
GM18	darkmagenta	28	5e-05	0.02	138	CELLULAR RESPIRATION
GM18	darkmagenta	28	6e-05	0.02	50	AEROBIC RESPIRATION
GM18	darkmagenta	28	0.0001	0.02	60	NEGATIVE REGULATION OF CELLULAR PROTEIN CATABOLIC PROCESS
GM18	darkmagenta	28	0.0001	0.02	173	REGULATION OF PROTEASOMAL PROTEIN CATABOLIC PROCESS
GM18	darkmagenta	28	0.0001	0.02	175	POSITIVE REGULATION OF I KAPPAB KINASE NF KAPPAB SIGNALING
GM18	darkmagenta	28	0.0002	0.02	72	REGULATION OF VIRAL GENOME REPLICATION
GM18	darkmagenta	28	0.0002	0.02	201	GERM CELL DEVELOPMENT
GM18	darkmagenta	28	0.0003	0.02	82	METHYLTRANSFERASE COMPLEX
GM19	darkred	6	8e-08	0.0004	159	RIBOSOMAL SUBUNIT
GM19	darkred	6	2e-07	0.0007	207	STRUCTURAL CONSTITUENT OF RIBOSOME
GM19	darkred	6	3e-07	0.0007	218	RIBOSOME
GM19	darkred	6	9e-07	0.001	67	SMALL RIBOSOMAL SUBUNIT
GM19	darkred	6	3e-06	0.002	103	ESTABLISHMENT OF PROTEIN LOCALIZATION TO ENDOPLASMIC RETICULUM
GM19	darkred	6	4e-06	0.003	112	CYTOSOLIC RIBOSOME
GM19	darkred	6	5e-06	0.003	117	NUCLEAR TRANSCRIBED MRNA CATABOLIC PROCESS NONSENSE MEDIATED DECAY
GM19	darkred	6	6e-06	0.003	122	PROTEIN LOCALIZATION TO ENDOPLASMIC RETICULUM
GM19	darkred	6	7e-06	0.003	491	AMIDE BIOSYNTHETIC PROCESS
GM19	darkred	6	8e-06	0.003	136	MULTI ORGANISM METABOLIC PROCESS
GM20	darkturquoise	25	1e-06	0.005	16	HISTONE H2A UBIQUITINATION
GM20	darkturquoise	25	3e-06	0.005	77	DNA GEOMETRIC CHANGE
GM20	darkturquoise	25	3e-06	0.005	22	NUCLEOTIDE EXCISION REPAIR DNA DUPLEX UNWINDING
GM20	darkturquoise	25	4e-06	0.005	23	NUCLEOTIDE EXCISION REPAIR DNA DAMAGE RECOGNITION
GM20	darkturquoise	25	6e-06	0.006	26	NEGATIVE REGULATION OF SIGNAL TRANSDUCTION BY P53 CLASS MEDIATOR
GM20	darkturquoise	25	8e-06	0.008	29	NUCLEOTIDE EXCISION REPAIR PREINCISION COMPLEX ASSEMBLY
GM20	darkturquoise	25	1e-05	0.01	32	GLOBAL GENOME NUCLEOTIDE EXCISION REPAIR
GM20	darkturquoise	25	1e-05	0.01	34	HISTONE UBIQUITINATION
GM20	darkturquoise	25	4e-05	0.02	49	NEGATIVE REGULATION OF RESPONSE TO DNA DAMAGE STIMULUS
GM20	darkturquoise	25	0.0001	0.03	69	ER TO GOLGI TRANSPORT VESICLE
GM21	lightgreen	8	2e-05	0.01	141	EPIDERMAL CELL DIFFERENTIATION
GM21	lightgreen	8	0.0001	0.02	252	EPIDERMIS DEVELOPMENT
GM21	lightgreen	8	0.0004	0.03	368	POSTSYNAPSE
GM21	lightgreen	8	0.0005	0.03	404	EMBRYONIC ORGAN DEVELOPMENT
GM21	lightgreen	8	0.0007	0.03	438	DENDRITE
GM21	lightgreen	8	0.0009	0.03	484	EPITHELIAL CELL DIFFERENTIATION
GM21	lightgreen
GM21	lightgreen
GM21	lightgreen
GM21	lightgreen
GM22	magenta	24	4e-06	0.02	192	ANTERIOR POSTERIOR PATTERN SPECIFICATION
GM22	magenta	24	1e-05	0.02	410	PATTERN SPECIFICATION PROCESS
GM22	magenta	24	4e-05	0.04	307	REGIONALIZATION
GM22	magenta	24	8e-05	0.04	66	RNA HELICASE ACTIVITY
GM22	magenta	24	9e-05	0.04	68	ROUGH ENDOPLASMIC RETICULUM
GM22	magenta	24	0.0002	0.04	82	CATALYTIC STEP 2 SPLICEOSOME
GM22	magenta	24	0.0002	0.04	84	POSITIVE REGULATION OF VIRAL PROCESS
GM22	magenta	24	0.0002	0.05	89	RIBONUCLEOPROTEIN COMPLEX BINDING
GM22	magenta	24	0.0002	0.05	93	EMBRYONIC SKELETAL SYSTEM MORPHOGENESIS
GM22	magenta	24	0.0002	0.05	95	PURINE NTP DEPENDENT HELICASE ACTIVITY
GM23	saddlebrown
GM23	saddlebrown
GM23	saddlebrown
GM23	saddlebrown
GM23	saddlebrown
GM23	saddlebrown
GM23	saddlebrown
GM23	saddlebrown
GM23	saddlebrown
GM23	saddlebrown
GM24	skyblue3	8	0	0	444	SKELETAL SYSTEM DEVELOPMENT
GM24	skyblue3	8	1e-16	4e-13	192	ANTERIOR POSTERIOR PATTERN SPECIFICATION
GM24	skyblue3	8	3e-15	8e-12	120	EMBRYONIC SKELETAL SYSTEM DEVELOPMENT
GM24	skyblue3	8	5e-15	9e-12	307	REGIONALIZATION
GM24	skyblue3	8	5e-14	8e-11	410	PATTERN SPECIFICATION PROCESS
GM24	skyblue3	8	4e-13	5e-10	93	EMBRYONIC SKELETAL SYSTEM MORPHOGENESIS
GM24	skyblue3	8	4e-11	3e-08	196	SKELETAL SYSTEM MORPHOGENESIS
GM24	skyblue3	8	4e-11	4e-08	18	UTERUS DEVELOPMENT
GM24	skyblue3	8	3e-10	2e-07	278	EMBRYONIC ORGAN MORPHOGENESIS
GM24	skyblue3	8	5e-10	3e-07	32	PROXIMAL DISTAL PATTERN FORMATION
GM25	steelblue	6	6e-07	0.002	58	CHROMOSOME LOCALIZATION
GM25	steelblue	6	6e-07	0.002	59	NEGATIVE REGULATION OF CELL DIVISION
GM25	steelblue	6	1e-05	0.005	158	REGULATION OF NUCLEAR DIVISION
GM25	steelblue	6	1e-05	0.005	165	REGULATION OF MICROTUBULE POLYMERIZATION OR DEPOLYMERIZATION
GM25	steelblue	6	3e-05	0.006	204	NEGATIVE REGULATION OF CELL CYCLE PROCESS
GM25	steelblue	6	3e-05	0.007	211	NUCLEAR CHROMOSOME SEGREGATION
GM25	steelblue	6	4e-05	0.007	227	REGULATION OF MICROTUBULE BASED PROCESS
GM25	steelblue	6	5e-05	0.008	254	CHROMOSOME SEGREGATION
GM25	steelblue	6	5e-05	0.009	262	REGULATION OF CELL DIVISION
GM25	steelblue	6	0.0001	0.01	343	MITOTIC NUCLEAR DIVISION
GM26	lightyellow	28	7e-07	0.002	12	GOLGI TRANSPORT COMPLEX
GM26	lightyellow	28	3e-06	0.009	20	EXON EXON JUNCTION COMPLEX
GM26	lightyellow	28	1e-05	0.02	93	DNA DIRECTED RNA POLYMERASE II HOLOENZYME
GM26	lightyellow	28	3e-05	0.03	118	RNA POLYMERASE COMPLEX
GM26	lightyellow	28	4e-05	0.03	43	RIBOSOME BINDING
GM26	lightyellow	28	5e-05	0.03	47	INTRA GOLGI VESICLE MEDIATED TRANSPORT
GM26	lightyellow	28	6e-05	0.03	50	METHYLATED HISTONE BINDING
GM26	lightyellow	28	9e-05	0.04	57	SPINDLE MICROTUBULE
GM26	lightyellow	28	0.0001	0.04	343	MITOTIC NUCLEAR DIVISION
GM26	lightyellow	28	0.0001	0.04	180	POSITIVE REGULATION OF PROTEIN COMPLEX ASSEMBLY

## Sheet: S6
Supplemental Table S6: Deconvolution of modules in FACS-purified cell population from 13 primary CRC samples (one-way ANOVA)
	P value	FDR	Epithelial (EPCAM)	Immune (CD45)	CAF (FAP)	Endothelial (CD31)
GM1	2e-11	3e-10	-0.45	-0.38	0.61	0.22		FDR ≤ 0.05 is highlighted with yellow color
GM2	4e-07	2e-06	-0.34	0.19	0.15	0		Summarized Z score > 0 is highlighted with brown color
GM3	4e-12	1e-10	-0.49	1.1	-0.4	-0.2
GM4	4e-07	2e-06	-0.9	0.6	0.35	-0.05
GM5	0.145	0.235	-0.07	0.24	0	-0.17
GM6	2e-10	2e-09	-0.5	-0.51	1.05	-0.03
GM7	0.856	0.891	0.05	-0.05	-0.02	0.02
GM8	0.734	0.795	-0.05	-0.07	0.11	0.01
GM9	0.061	0.114	-0.25	0.18	0.01	0.06
GM10	0.04	0.086	-0.25	0.25	-0.11	0.11
GM11	0.395	0.467	-0.03	0.18	-0.21	0.05
GM12	0.171	0.236	-0.09	-0.06	0.09	0.06
GM13	0.004	0.01	0.2	0.73	-0.4	-0.54
GM14	0.374	0.464	-0.16	0.57	-0.22	-0.19
GM15	0.904	0.904	-0.05	0.06	-0.13	0.12
GM16	0.005	0.012	0.25	0.34	-0.43	-0.15
GM17	0.631	0.714	0.14	0.01	-0.01	-0.14
GM18	0.002	0.006	0.61	-0.06	-0.37	-0.19
GM19	0.061	0.114	0.24	0.11	0.16	-0.51
GM20	0.071	0.122	0.57	-0.24	-0.25	-0.07
GM21	0.294	0.382	0.35	0.04	-0.22	-0.17
GM22	5e-06	2e-05	0.72	-0.24	-0.29	-0.19
GM23	0.002	0.005	0.38	0.59	-0.69	-0.27
GM24	0.0002	0.0008	0.81	-0.93	0.21	-0.09
GM25	0.172	0.236	0.63	-0.04	-0.31	-0.28
GM26	0.162	0.236	0.47	-0.13	-0.15	-0.2

## Sheet: S7
Supplemental Table S6: List of genes in each module.
GM1	GM2	GM3	GM4	GM5	GM6	GM7	GM8	GM9	GM10	GM11	GM12	GM13	GM14	GM15	GM16	GM17	GM18	GM19	GM20	GM21	GM22	GM23	GM24	GM25	GM26
A2M	AADAT	ABCA8	APOL1	BCL2A1	ACKR1	ACOT13	ANAPC5	AR	ASH2L	AGPAT5	ACOT4	ADAT2	EEF1A1P12	BAG5	ABCG1	A1BG	AP5S1	HIST1H2BC	APOOL	C8orf82	AAR2	DUSP28	HOTTIP	CHMP4C	ALG5
A4GALT	ABCA1	ABI3	APOL2	CCL3L1	ACTG2	ACTBP11	ANAPC7	BACH2	BRF2	BIN3	ANKAR	CCDC14	EEF1A1P19	C14orf166	ANLN	AADAC	C20orf27	MRPS12	BNIP3P4	CYHR1	ASXL1	FBXO48	HOXA-AS3	INTS8	CDC16
ACAN	ABCA6	ACAP1	APOL6	CD300E	ACVRL1	ADH5P4	ARHGAP23	BMP6	DDX3Y	CCAR2	ANKRD18A	GOLGA2P5	EEF1A1P9	CDCA4	ARHGAP11A	ABCB4	CDC25B	PLSCR4	C1GALT1C1	HSF1	CHMP4B	HMGN3-AS1	HOXA10	MRPL13	CKAP2
ACKR3	ABCC9	ADAMDEC1	B2M	CLEC4E	ANK2	AHCTF1P1	CCNT1	C10orf128	EIF1AY	CCDC25	ANKRD6	LOC728877	EIF3EP1	CDKN3	ARHGEF39	ACSM2A	CENPB	PSMD8	CETN2	MAF1	DAPK1	LINC01504	HOXA10-AS	MTERF3	COG3
ACTA2	ABI3BP	ADCY7	BATF2	CSF3R	APOD	AK2P1	CEP83	CD300LB	HIST1H2AC	CDCA2	AQP11	MIR3064	FLJ44635	EIF2S1	ASF1B	ADH1A	CRLS1	RPL18	CUL4B	PUF60	DDX27	LOC100133182	HOXA11	OTUD6B	COG6
ACTN1	ACACA	AGAP2	BIRC3	CXCL8	ARHGAP28	ANXA2P2	CHPF	CHRNA1	HLA-U	CHMP7	BEND7	MIR5047	GAPDHP60	ERH	ASPM	ADH1B	CSNK2A1	RPS11	CXorf56	SCRIB	DHX35	LOC101927999	HOXA11-AS	TBC1D31	CUL4A
ACVR1	ACP2	AMICA1	BTN3A1	CXCR1	ASB2	ARPC3P1	EVA1B	CILP2	HOXB8	CNOT7	BVES	NPIPB3	NACA2	FKBP3	ATAD2	ADH4	DDRGK1		FAM199X	SHARPIN	FEZF1	LOC728323	HOXA13	TERF1	GPALPP1
ADAM12	ACP5	ANKRD36BP2	BTN3A3	CXCR2	BDKRB2	ARPC3P3	FAM65A	CORO2B	KDM5D	DCTN6	C1orf54	PNN	RPL37AP1	L2HGDH	ATAD5	AFM	FASTKD5		HDAC8	ZNF707	FEZF1-AS1	PGBD4	HOXA2	TGS1	GTF2F2
ADAM19	ACSS3	ANKRD44	CCL25	FCGR3B	BMP5	ATP1A1-AS1	GALNS	FGF1	LOC389834	ELP3	C22orf23	SNHG1	RPL38P2	LRR1	AUNIP	AGMO	FKBP1A		HMGB3		GRPR	PSTK	HOXA3		ING1
ADAM23	ACTBP2	AP1M2	CD274	FPR2	CAV1	ATP5C1	HCFC1R1	GABRD	NLGN4Y	ENTPD4	C3orf18	SNORD47	RPL7P47	MAPK1IP1L	AURKA	AGTR1	IDH3B		HTATSF1		HM13		HOXA5		INTS6
ADAM33	ADAM8	APH1B	CMPK2	G0S2	CCL11	ATP5HP4	HNRNPDL	GCNT2	POU6F2	ERI1	C9orf85	TTN	RPS15AP1	MARK3	AURKB	AGXT	ITPA		LAS1L		HOXB3		HOXA7		KPNA3
ADAMTS1	ADAMTS10	APOBEC3D	CTSC	GPR97	CH25H	bA395L14.12	INTS7	GHR	POU6F2-AS2	ESCO2	CADM1	TTN-AS1	RPS15AP11	MIS18BP1	AZIN2	AHSG	MAVS		LOC101928413		HOXB6		HOXA9		MED4
ADAMTS12	ADAMTS2	APOBEC3G	CXCL10	HCAR2	CHN1	BOLA2	ITGB5	GPR133	PRKY	FBXO25	CAMK4		RPS15AP24	MTHFD1	BARD1	AKR1C1	MCM8		LOC730076		KIF3B				MRPS31
ADAMTS14	ADAMTS5	APOL3	CXCL11	HCAR3	CHRDL1	BRD7P2	KANSL2	HEY2	PROSC	FDFT1	CAP2		RPS6P13	POLE2	BIRC5	AKR1C4	MRPS26		MCTS1		MAGEB17				MTRF1
ADAMTS16	ADAMTSL4	ARHGAP15	DDX58	IL1RN	CHRNA3	BUD31	KRBA1	KCNA3	RPS4Y1	FUT10	CBR3		TPT1P4	PSME2P2	BLM	ALB	NOP56		MMGT1		MOCS3				NAA16
ADAMTS4	ADAP2	ARHGAP30	DDX60	KCNJ15	CLMP	BZW1P2	LRPPRC	LRRN2	SPRR1B	GSR	CD1D		TPT1P9	SMEK1	BRCA1	ALDOB	NSFL1C		NKRF		PDRG1				NDFIP2
ADAMTS6	ADIPOR2	ARHGAP9	EPSTI1	LOC731424	COL12A1	C11orf73	LSM1	MAPK11	TRNC	GTF2E2	CDH6			SUPT16H	BRCA2	AMBP	PANK2		NSDHL		PHF20				PDS5B
ADAMTS7	ADORA3	ARHGDIB	GBP1	MEFV	COL7A1	C18orf21	MAPKAPK5	NAPSB	TRNY	INTS10	CDKL1			WDHD1	BRIP1	ANGPTL3	PCNA		NXT2		PLAGL2				SAP18
ADAMTS9	ADPRH	ARHGEF6	HERC6	OSM	CTSK	C1DP1	NDUFA12	PALM2	TTTY15	INTS9	CDKL3			WDR20	BUB1	ANXA10	PSMF1		PDZD11		POFUT1				SETDB2
ADAMTSL3	ADSSL1	ARSB	HLA-A	PDE4B	CXCL14	CCDC167	NR2C1	PIK3CD	USP9Y	KIF13B	CENPP			ZNF410	BUB1B	AOX1	PTPRA		PSMD10		PP7080				STK24
ADARB1	AGMAT	ATP8B4	HLA-B	PROK2	DES	CCNC	NUP107	RGS7BP	UTY	LEPROTL1	CHST1				C1orf112	APCS	SLC52A3		STAG2		PRPF6				SUCLA2
ADCY4	AIF1	BHLHE40-AS1	HLA-C	REG1B	DIO2	CCT8P1	PHF1	RNF180	XIST	LONRF1	CLEC1A				C4orf46	APOA1	SNRPB		TAF9B		SLC9A3				SUPT20H
ADORA1	AIM1	BIN2	HLA-E	S100A12	EFCC1	CCZ1	RNF34	SLAMF1	ZFY	MCPH1	CMAHP				CASC5	APOA2	SRXN1		UBE2A		STAU1				TDRD3
AEBP1	AKR1B1	BMS1P20	HLA-F	S100A8	ELN	CCZ1B	SLC39A13	SYNGR1		MTUS1	COLCA2				CCDC159	APOA5	STK35		VMA21		TRPC4AP				TGDS
AFAP1L1	ALG1	C16orf54	IDO1	S100A9	EMID1	CDC26	SLC9A3R2	TSPYL5		NEIL2	CSTA				CCDC77	APOB	TBC1D20		XIAP		TTI1				TM9SF2
AGAP2-AS1	ALOX15B	CARD8	IFI16	SOCS3	EPYC	CDC26P1	SNRPF	VASH1		PBK	CTAGE8				CCNA2	APOC3	TMEM230		YIPF6		YTHDF1				TPP2
AHI1	ALOX5	CCDC69	IFI27	SOD2	F2RL2	CDC42P6	SRRM3			PCM1	CYP2U1				CCNB1	APOH	TRMT6		ZBTB33		ZSWIM1				TUBGCP3
AK3	ALOX5AP	CCL19	IFI44	TNFAIP6	FADS1	CHCHD2P2	TRNA			POLR3D	DTX1				CCNB2	APOM	UBOX5		ZNF75D						UBAC2
AKAP12	ALPK2	CCL22	IFI44L		FAM65C	CHCHD6	TSFM			PPP2CB	EID2				CCNE1	ARG1	VPS16								VPS36
AKT3	ALPL	CCL5	IFI6		FAT4	CHMP3	UBE2N			PPP2R2A	ETV7				CCNE2	ASGR1	ZCCHC3								ZC3H13
ALDH1A3	AMPD3	CCR2	IFIH1		FBLN1	CLIC1	UBTD1			R3HCC1	FAM221A				CCNF	ASGR2	ZNF343
ALDH1L2	ANGPTL1	CCR4	IFIT1		FBN2	COMMD3	USP3			RPL23AP53	FGF11				CCT2	BAAT
AMOTL1	ANGPTL4	CCR5	IFIT2		FENDRR	COX2	VEGFB			SH2D4A	FHAD1				CDC20	BCHE
ANGPT1	ANO1	CCR7	IFIT3		FGF7	COX20P1	ZNF664			TNFRSF10A	FICD				CDC25A	BHMT
ANGPT2	ANPEP	CD180	IRF1		FGFR1	COX6A1P2				TNFRSF10B	FOLH1				CDC25C	BHMT2
ANGPTL2	ANXA5	CD1C	ISG15		FHL5	CSNK2A3				TNKS	FUT3				CDC45	C3P1
ANKRD33B	APBB1IP	CD2	LAP3		FILIP1L	CYCSP55				TRIM35	FUT6				CDC6	C4BPA
ANTXR1	APCDD1L	CD209	LOC643733		FOXF1	CYTB				TTI2	GFOD1				CDC7	C5
ANXA6	APOC1	CD22	MX1		FOXF2	DGKZP1				VPS37A	GNRHR2				CDCA3	C6
AOC3	APOE	CD247	MX2		GLT8D2	DHFRP1				XPO7	IDI2				CDCA5	C8A
APBA2	APOL4	CD27	MYH7B		GNAO1	DNAJC19P9					IL15RA				CDCA8	C8B
APBB1	AQP9	CD28	OAS2		IGDCC4	DNAJC8					KCNK1				CDK1	C8G
APLN	ARHGAP10	CD38	OAS3		IL11	DYNC1I2P1					KIAA1024				CDK2	C9
APLNR	ARHGAP22	CD3D	OASL		IL13RA2	DYNC2LI1					KIAA1107				CDT1	CDO1
AQP1	ARHGAP25	CD3E	OR2I1P		IL24	DYNLT1					KIAA1614				CENPA	CFHR1
ARHGAP24	ARHGAP29	CD3G	PARP14		ITIH5	EEF1A1P13					LCA5				CENPE	CFHR2
ARHGAP31	ARHGAP4	CD48	PARP9		KIAA1644	EEF1A1P5					LIMCH1				CENPF	CFHR3
ARHGAP32	ARL4C	CD52	PSMB8-AS1		LHX6	EEF1A1P6					LINC01011				CENPH	CFHR5
ARHGEF15	ARNTL	CD6	RAP2B		LRRC15	EEF1A1P8					LINC01137				CENPI	CHL1
ARHGEF17	ARPC1B	CD69	RARRES3		LRRN4CL	EEF1B2P3					LOC100128361				CENPK	CLDN10
ARHGEF25	ARRB2	CD7	RSAD2		LSAMP	EIF1AXP1					LOC100129046				CENPL	CLU
ARID5A	ARRDC4	CD79A	SAMD9L		MAB21L2	EIF2S2P3					LOC100506730				CENPM	COLEC10
ARL14	ARSDP1	CD79B	SPTBN2		MFAP5	EIF2S2P4					LOC100507373				CENPN	COLEC11
ARL4D	ASPN	CD8A	STAT1		MMP2	EIF3C					LOC101927027				CENPO	CP
ARMC9	ATF5	CD8B	TIMP4		NCAM1	EIF3CL					LOC101928433				CENPU	CPB2
ARMCX1	ATP10A	CD96	TNFAIP8		NEGR1	EIF3FP3					LOC339803				CEP152	CPN2
ARMCX2	ATP2C2	CDC34	TRIM22		NKX2-3	EIF3LP1					LOC400043				CEP55	CPS1
ARSI	ATP6V0D2	CFP	UBD		NSG1	EIF4A1P10					LONRF3				CEP78	CREB3L3
ASAP1	ATP6V1B2	CHST2	UBE2L6		P2RY14	EIF4A2P4					LYL1				CHAF1A	CRHBP
ATP1B2	ATXN1	CIITA	USP18		PCDH18	EIF4BP3					MEG3				CHAF1B	CRP
ATP2B4	B3GALNT1	CLEC10A	USP30-AS1		PDPN	EIF4BP6					MPZ				CHEK1	CSF3
ATP5B	BAG4	CLEC2D	WARS		PDZD2	EIF4BP7					NUP50-AS1				CHEK2	CXCL1
ATP8B2	BASP1	CLIC2	XAF1		PKIG	EIF4EP2					OR51E1				CHRNA5	CXCL2
ATXN7L3B	BCAT1	COL4A4			PTGFR	EIF4HP1					PALMD				CKAP2L	CXCL3
AVPR1A	BCL6	CORO1A			RAMP3	EIF5AL1					PDE10A				CKS1B	CXCL5
AXL	BCS1L	CPNE5			SAMD11	FAM133DP					PDE7B				CKS2	CYP1A2
B3GNT9	BEND3	CPVL			SDK1	FAM3C2					POPDC2				CLSPN	CYP2C8
BACE1	BGN	CSF2RB			SFRP2	FAM45B					RARB				CSTF3	CYP2C9
BAHCC1	BHLHE41	CST7			SLCO2A1	FAUP1					SCAMP1-AS1				CYB5R1	CYP2D6
BAI2	BLVRA	CTLA4			SORCS2	FBXO4					SGPP1				DBF4	CYP2E1
BATF3	BST1	CTSW			SPARCL1	FKBP1C					SLC30A4				DDIAS	CYP3A4
BCL6B	BST2	CXCL13			TCF21	FTH1P11					SNHG9				DEPDC1	CYP4A11
BEND6	BTK	CXCL9			TMEM158	FTH1P12					SRPX				DEPDC1B	CYP8B1
BEX4	BTN2A2	CXCR2P1			TMTC1	FTH1P16					ST7				DHFR	DPYS
BHLHE22	C10orf10	CXCR6			TNFSF11	FTLP2					STARD7-AS1				DIAPH3	DUOX2
BICC1	C14orf93	CYLD			TRPC6	FTLP3					THNSL2				DLGAP5	F2
BMP1	C19orf38	CYSLTR1			TSPAN11	GAPDHP38					TMEM106A				DNA2	F5
BMP8A	C19orf66	CYTIP			VAT1L	GAPDHP63					TMEM229B				DNAJC9	F7
BMPR2	C1orf162	DERL3			VIP	GAPVD1					TMEM86A				DNMT1	F9
BNC2	C1QA	DIS3L2			VWF	GCSHP5					TRMT44				DSCC1	FCN3
BOC	C1QB	DOCK10			WNT5A	GDI2P2					TTC32				DTL	FGA
BOLA3-AS1	C1QC	DOCK8			ZNF521	GK4P					TUBA8				E2F1	FGB
C10orf54	C20orf194	DRAM1				GPX1P1					TUSC3				E2F2	FGG
C11orf96	C2orf27A	EBI3				GTF2H5					UBL7-AS1				E2F7	FGL1
C14orf37	C2orf74	ENPP2				GTF2IP1					WDR25				E2F8	FMO3
C16orf45	C3	EOMES				H3F3C					ZBP1				ECT2	FTCD
C1orf216	C3AR1	EVL				HAUS1					ZBTB11-AS1				EIF4E	G6PC
C1QTNF6	C4A	FAIM3				HERC1					ZNF121				ELOVL6	GATA4
C1QTNF7	C4B	FAM26F				HLA-H					ZNF383				EME1	GATM
C1R	C5AR1	FAM46C				HMGB1P6					ZNF438				ERCC6L	GC
C1S	C5orf38	FAM65B				HMGN1P38					ZNF487				ESPL1	GSTA1
C2CD5	C5orf46	FAM78A				HMGN2P3					ZNF658				EXO1	HABP2
C2orf43	CALCRL	FCRL3				HMGN2P5					ZNF671				EZH2	HAO1
C3orf80	CAMK1	FCRL5				HMGN4					ZNF674-AS1				FAM111B	HAPLN1
C4orf29	CAPG	FGD2				HNRNPA1L2					ZNF846				FAM64A	HOXD10
C5orf66	CASP6	FGD3				HNRNPA1P35					ZNF85				FAM72A	HOXD11
C8orf58	CASS4	FGL2				HNRNPA1P4					ZSCAN16-AS1				FAM72D	HP
CACNA1H	CAV2	FLI1				HNRNPA1P48									FAM83D	HPD
CACNA2D1	CCBE1	GAB3				HNRNPA1P7									FANCA	HPN
CALB2	CCDC102B	GAPT				HNRNPA3P5									FANCB	HPR
CALD1	CCDC3	GATA3				HNRNPA3P6									FANCD2	HPX
CALHM2	CCDC80	GBP2				HNRNPCP2									FANCI	HRG
CALM2P2	CCDC88A	GBP4				HNRNPKP4									FBXO32	HSD17B13
CALU	CCL18	GBP5				HNRNPLP2									FBXO5	IGFBP1
CASC15	CCL2	GGTA1P				HSBP1									FEN1	ITIH1
CBX6	CCL26	GIMAP4				HSP90AB3P									FH	ITIH2
CCDC102A	CCL3	GIMAP6				HSPD1P1									FIGNL1	ITIH3
CCDC8	CCL4	GIMAP7				HSPE1P2									FOXM1	ITIH4
CCL21	CCL7	GIMAP8				IPO8P1									GAR1	KLKB1
CCM2L	CCL8	GLIPR1				KRT18P11									GATS	KNG1
CD248	CCNI2	GNG2				KRT18P17									GEN1	LBP
CD276	CCR1	GNLY				KRT8P3									GINS2	LEAP2
CD34	CD109	GPR171				KRT8P33									GINS3	LIPC
CD40LG	CD14	GPR174				KRT8P45									GMNN	LOC653071
CD81	CD163	GPR34				LINC00963									GNPTG	MAFIP
CD82	CD226	GRAP2				LOC100129096									GRN	MASP2
CD9	CD300A	GVINP1				LOC100129321									GRPEL1	MAT1A
CD93	CD300C	GZMA				LOC100130331									GSG2	MBL2
CD99L2	CD300LF	GZMH				LOC100130394									GSTCD	MMP1
CDH11	CD33	GZMK				LOC100131294									GTF2H3	MMP13
CDH13	CD36	HBA1				LOC100287402									GTSE1	MMP3
CDH5	CD37	HBA2				LOC100289371									H2AFZ	MST1
CDIP1	CD4	HBB				LOC100289404									HAUS8	MT1E
CDK14	CD40	HERPUD1				LOC100421402									HELLS	MT1G
CDKN2B	CD53	HHEX				LOC101059944									HJURP	MT1H
CEBPB	CD68	HIST1H2BD				LOC101927337									HMGB2	MTTP
CEBPG	CD72	HLA-DOB				LOC101929243									HMMR	NPC1L1
CENPV	CD74	HLA-DQA1				LOC152594									HNRNPF	NR1H4
CEP19	CD80	ICOS				LOC255308									IDS	ORM1
CEP70	CD83	IGFLR1				LOC284685									IQGAP3	ORM2
CEP95	CD84	IGH				LOC285591									KIAA0101	PAH
CERCAM	CD86	IGHA1				LOC387820									KIAA1524	PLG
CERS4	CDH2	IGHD				LOC388955									KIF11	PON1
CFL2	CDH23	IGHG1				LOC401957									KIF14	PON3
CHRD	CDS1	IGHG3				LOC440311									KIF15	PRG4
CHRDL2	CECR1	IGHM				LOC440514									KIF18A	PROC
CHST10	CEP170	IGHV1OR15-1				LOC441155									KIF18B	RBP4
CHST12	CES1	IGHV1OR15-2				LOC441242									KIF20A	RGN
CHST14	CFH	IGHV1OR15-3				LOC550644									KIF20B	SAA1
CHST3	CFLAR	IGHV3OR16-8				LOC643576									KIF23	SAA2
CHSY3	CHGA	IGJ				LOC643634									KIF2C	SERPINA1
CHTOP	CHI3L1	IGK				LOC644456									KIF4A	SERPINA10
CILP	CHIT1	IGKC				LOC644936									KIFC1	SERPINA11
CLDN5	CHST11	IGKV1OR22-1				LOC644961									KNSTRN	SERPINA3
CLEC11A	CHST15	IGL				LOC645139									KNTC1	SERPINA4
CLEC14A	CHST7	IGLC2				LOC645969									KPNA2	SERPINA5
CLEC3B	CHSY1	IKZF1				LOC646347									LIN9	SERPINA6
CLIC4	CIT	IKZF3				LOC653631									LINC00663	SERPINA7
CLIC6	CITED2	IL10RA				LOC728825									LMNB1	SERPINC1
CLIP3	CLDN11	IL12RB1				LOC729317									LMNB2	SERPIND1
CLRN3	CLEC12A	IL16				LOC729466									LOC100288637	SERPINF2
CLTCL1	CLEC2B	IL18R1				LOC729973									LOC389842	SLC10A1
CNIH3	CLEC4A	IL21R				LOC729998									LOC728688	SLC13A5
CNN1	CLEC5A	IL2RA				LOC732229									LYAR	SLC22A1
CNPY4	CLEC7A	IL2RB				LRCH3									MAD2L1	SLC25A47
CNRIP1	CLIP4	IL6R				LSM12P1									MASTL	SLC2A2
CNTN4	CLSTN2	IL6ST				LYPLA1P3									MCM10	SLC38A3
CNTNAP1	CMKLR1	IL7R				MAGI1									MCM2	SLCO1B1
COL11A1	CMTM3	ILVBL				MAP1LC3B2									MCM3	SULT2A1
COL13A1	COL10A1	INPP4A				MCUR1									MCM4	SYT12
COL14A1	COLCA1	IRF4				MIF-AS1									MCM6	TAT
COL15A1	COLEC12	IRX2				MORF4L1P1									MCM7	TF
COL16A1	CPM	ITGA4				MRPL3P1									MCMBP	TFR2
COL18A1	CPNE8	ITGAL				MT2P1									MEGF6	TM4SF4
COL1A1	CPXM2	ITGB7				MTND1P23									MELK	TRPA1
COL1A2	CR1	ITK				MTND4P24									METAP1	TTR
COL22A1	CREM	ITM2A				MTND5P11									MKI67	UGT2B10
COL24A1	CRLF1	JAK3				MTRNR2L10									MMS22L	UGT2B15
COL3A1	CSAG1	KCNMA1				MTRNR2L3									MND1	UGT2B4
COL4A1	CSF1R	KLHL6				MTRNR2L8									MPHOSPH9	UGT2B7
COL4A2	CSF2RA	KLRB1				MTSS1									MRPL16	VTN
COL5A1	CSGALNACT2	KLRD1				MYEOV2									MTBP	ZC3H12A
COL5A2	CTGF	LAG3				NAA38									MTFR2
COL5A3	CTHRC1	LAMP3				NACA3P									MTPAP
COL6A1	CTSB	LAT				NARS									MYBL2
COL6A2	CTSD	LAX1				NBEAL1									NAA15
COL6A3	CTSL	LIFR				NBPF11									NASP
COL8A1	CTSZ	LIMD2				ND3									NCAPD3
COL8A2	CXCL12	LOC100421401				NDUFA4									NCAPG
COMP	CXCL16	LOC642131				NDUFA4P1									NCAPG2
COPZ2	CXCR4	LPXN				NONOP1									NCAPH
CORIN	CXorf21	LRMP				NPIPA5									NDC80
COX7A1	CYBB	LRRC8C				NPM1P27									NEIL3
CPA3	CYP1B1	LRRK2				NPM1P39									NEK2
CPED1	CYR61	LTB				NUDT4P1									NOLC1
CPQ	CYTH4	LY9				OLA1P1									NUF2
CPSF6	DANCR	MAN1C1				PA2G4P4									NUP37
CPT1C	DCP1A	MAP4K1				PA2G4P5									NUP50
CPXM1	DCTPP1	MDFIC				PABPC1P4									NUP54
CPZ	DEFA5	MEF2A				PDCD2									NUSAP1
CRB3	DEFA6	MEI1				PDIA3P1									OIP5
CRIP2	DEGS1	MFNG				PFDN4									ORC1
CRISPLD1	DFFB	MIAT				PGK1P1									ORC6
CRISPLD2	DFNA5	MMP25				PGK1P2									PA2G4
CRMP1	DGUOK-AS1	MMRN1				POLR2K									PAICS
CRTAP	DHX58	MPEG1				POLRMTP1									PARPBP
CRTC3	DLX6	MS4A1				PPIAP22									PBXIP1
CRYAB	DLX6-AS1	MZB1				PPP1R11									PDSS1
CSF1	DNAJC5B	NAIP				PPP1R14BP3									PGAM5
CSPG4	DNASE2	NKG7				PRKRIRP7									PIK3IP1
CSRP1	DOCK2	NLRC3				PRR13P5									PLK1
CSRP2	DOCK4	NLRP1				PSENEN									PLK4
CST1	DOK2	NUGGC				PSMA2									PNP
CST4	DOK3	NXPE3				PSMA6P1									POC1A
CTF1	DOK5	P2RX1				PSMB1									POLA2
CTIF	DPEP2	P2RY10				PSMC1P1									POLD3
CTSF	DPYD	P2RY13				PSMC6P1									POLQ
CX3CR1	DSE	P2RY8				PSMG2									POP1
CXorf36	DUOXA2	PARP15				PTENP1									PPAT
CYB5R3	DUSP3	PCED1B-AS1				PTGES3P1									PRC1
CYBRD1	DUSP5	PDCD1				PTMAP5									PRIM1
CYGB	ECM1	PIK3CG				PTMAP7									PRMT2
CYP2C18	ECM2	PIM2				PTP4A2P1									PRR11
CYP7B1	EFEMP1	PLA2G2D				RAC1P2									PSMC3IP
CYS1	EFHD1	PLCG2				RANP1									PTCD3
CYTH3	EGR2	PLD4				RAP1BL									PTPRD
CYYR1	EHD3	POU2AF1				RBBP4P2									PTPRD-AS1
DAAM2	EID1	PPP1R16B				RBM8B									PTTG1
DAB1	ELL2	PPP3CC				RGS3									RACGAP1
DAB2	ELOVL2	PRDM1				RN7SL1									RAD18
DACT1	EMILIN2	PRF1				RN7SL2									RAD51
DACT3	EMP3	PRKCB				RNF5P1									RAD51AP1
DBN1	EMR2	PRKCH				RPL10AP6									RAD54B
DCBLD1	EPB41L3	PTPN22				RPL10P15									RAD54L
DCHS1	EPB41L4B	PTPN7				RPL10P16									RAN
DCLK1	EPHA3	PTPRC				RPL10P9									RANBP1
DCLK2	EPHB6	PTPRCAP				RPL11P2									RASA3
DCN	EPS8L3	PYHIN1				RPL12P16									RFC2
DDR2	ESRP1	RAC2				RPL12P4									RFC3
DENND5A	ESRP2	RASAL3				RPL13AP25									RFC4
DHX15	ETS1	RASGRP1				RPL13AP5									RFC5
DIABLO	EVI2A	RASSF5				RPL13P12									RFWD3
DIP2C	EVI2B	RCSD1				RPL14P1									RGCC
DIXDC1	F13A1	REG1A				RPL14P4									RRM1
DKFZP434I0714	FAM129A	RGS18				RPL15P3									RRM2
DKK2	FAM201A	RHOH				RPL15P7									RTKN2
DKK3	FAM20A	RNASE6				RPL17P18									SASS6
DLC1	FAM222A	RORA				RPL17P39									SGOL1
DLG4	FAM229B	RUNX3				RPL17P6									SGOL2
DNAJB5	FAM26E	S1PR4				RPL17P7									SHCBP1
DNM1	FAM49A	SAMD9				RPL18AP3									SKA1
DNM3OS	FAM78B	SAMHD1				RPL19P9									SKA2
DOK6	FAP	SASH3				RPL21									SKA3
DOPEY1	FBLN2	SCIMP				RPL21P119									SLBP
DPT	FCER1G	SELP				RPL21P131									SLC27A1
DPYSL3	FCGR1A	2019-09-01				RPL21P42									SLC35G1
DSEL	FCGR1B	SERPINB9				RPL21P75									SMC2
DTNA	FCGR2A	SFMBT2				RPL21P98									SMC4
DTX3	FCGR2B	SH2D1A				RPL22P1									SNRNP25
DUSP1	FCGR2C	SIGLEC10				RPL22P2									SNRPA1
DYNC2H1	FCGR3A	SIRPG				RPL23									SORD
DYRK3	FCHSD2	SIT1				RPL23AP42									SPAG5
DYSF	FCN1	SLA2				RPL23AP65									SPC24
DZIP1	FERMT3	SLAMF6				RPL23P6									SPC25
DZIP1L	FGR	SLAMF7				RPL24P4									SPDL1
E2F5	FKBP4	SLC8A1				RPL24P8									SRSF1
EBF1	FLVCR2	SLFN12				RPL26P19									SRSF2
EBF4	FMNL1	SLFN13				RPL26P32									STIL
ECSCR	FMO2	SMAP2				RPL26P36									SUPV3L1
EDIL3	FN1	SNN				RPL27AP6									TACC3
EDNRA	FNDC1	SP140				RPL27P4									TAF5
EDNRB	FNDC4	SPOCK2				RPL29P4									TCF19
EFEMP2	FOCAD	ST3GAL5				RPL30P4									THOP1
EFNB3	FOLR2	STAT4				RPL31P10									TICRR
EFS	FPR1	STOM				RPL31P4									TIMELESS
EGFL7	FPR3	SYNE1				RPL31P49									TIPIN
EGFLAM	FRAT2	SYTL3				RPL34P5									TK1
EGR1	FSTL3	TAGAP				RPL35P1									TMEM194A
EHD2	FTH1	TBC1D10C				RPL35P2									TMPO
EIF2B1	FTH1P10	TESPA1				RPL36AP37									TMPO-AS1
ELFN1	FTH1P20	THEMIS				RPL37									TOP2A
ELK3	FTH1P7	TIGIT				RPL37P2									TOPBP1
ELMO1	FTH1P8	TMEM141				RPL39									TPX2
ELTD1	FTL	TMEM156				RPL39P15									TRA2B
EMCN	FXN	TNFRSF18				RPL39P3									TRIM15
EMILIN1	FYB	TNFRSF9				RPL3P2									TRIP13
EML1	GABARAPL1	TRA				RPL3P4									TROAP
ENG	GADD45B	TRAF3IP3				RPL3P7									TTK
ENOX1	GAL3ST4	TRANK1				RPL41P2									TUBA1B
ENTPD1	GAMT	TRAT1				RPL4P3									TUBA1C
EPAS1	GCG	TRB				RPL4P4									TYMS
ERG	GEM	TRG				RPL4P5									UBE2C
ERLIN2	GFPT2	UBASH3A				RPL5P12									UBE2T
ESAM	GGT5	WDFY4				RPL5P34									UHRF1
ESM1	GIMAP1	WDR7				RPL6P10									UMPS
ETV1	GINM1	WIPF1				RPL6P19									UNG
EVC	GIPC2	ZAP70				RPL6P27									VAMP2
EXOC3L1	GIT2					RPL7AP30									VAT1
EXOC3L2	GLIPR2					RPL7AP50									WDR76
EYA2	GLUL					RPL7AP6									WHSC1
F2R	GLYCTK					RPL7AP62									XRCC2
F2RL3	GM2A					RPL7AP66									YPEL3
FADS2	GMFG					RPL7AP70									ZBTB4
FADS3	GNAI2					RPL7P1									ZGRF1
FAM101B	GNB4					RPL7P22									ZNF362
FAM107A	GNB5					RPL7P9									ZNF367
FAM110B	GNS					RPL9P25									ZWILCH
FAM126A	GPNMB					RPLP0P6									ZWINT
FAM127A	GPR125					RPLP1P4
FAM127C	GPR137B					RPLP2P3
FAM13C	GPR183					RPS10P19
FAM162A	GPR65					RPS10P3
FAM167B	GPR84					RPS11P5
FAM168A	GPSM3					RPS12P22
FAM171B	GRHL2					RPS13P2
FAM180A	GUCY1A2					RPS13P3
FAM198B	GYPC					RPS14P1
FAM19A5	HADH					RPS15AP19
FAM20C	HAMP					RPS15AP38
FAM219A	HAND2					RPS15P4
FAM95C	HAND2-AS1					RPS16P1
FAR2	HAPLN3					RPS16P10
FBLIM1	HAVCR2					RPS17
FBLN5	HCK					RPS17P16
FBN1	HCLS1					RPS18P12
FBXL22	HCST					RPS18P2
FBXL7	HDAC9					RPS18P5
FBXO17	HDHD3					RPS20P14
FERMT2	HERC5					RPS23P8
FES	HEXA					RPS24P17
FEZ1	HEYL					RPS24P19
FGD5	HGF					RPS24P3
FHL1	HK3					RPS24P8
FHL3	HLA-DMA					RPS25
FIBIN	HLA-DMB					RPS25P6
FILIP1	HLA-DOA					RPS26P6
FJX1	HLA-DPA1					RPS27
FKBP10	HLA-DPB1					RPS27AP11
FKBP14	HLA-DQB1					RPS27AP16
FKBP7	HLA-DRA					RPS27AP5
FLNA	HLA-DRB1					RPS27P13
FLNC	HMCN1					RPS27P3
FLRT2	HMOX1					RPS27P4
FLT1	HOPX					RPS27P8
FLT4	HOXB-AS3					RPS28
FMNL3	HPSE					RPS28P4
FMOD	HRH2					RPS28P9
FOS	HS3ST2					RPS2P20
FOSB	HS3ST3B1					RPS2P35
FOXP3	HSD11B1					RPS2P46
FOXS1	HSD17B14					RPS2P5
FRMD4A	HSPA1A					RPS3AP20
FRMD6	HSPA7					RPS3AP26
FRY	HTR2B					RPS3AP47
FSCN1	HVCN1					RPS3AP5
FST	IBSP					RPS3AP6
FSTL1	ICAM1					RPS3P3
FTO	IFFO1					RPS3P4
FUT11	IFI30					RPS4XP11
FXYD6	IFITM2					RPS4XP2
FYN	IFNAR2					RPS4XP3
FZD1	IGFBP7					RPS6P10
FZD2	IGFL2					RPS6P25
FZD4	IGSF21					RPS7P1
FZD8	IGSF6					RPS7P10
GALNT15	IL15					RPS7P11
GAREML	IL18BP					RPS7P3
GART	IL1R1					RPS8P8
GAS1	IL1RAP					RPS9P4
GAS7	IL4I1					RPSAP12
GATC	INMT					RPSAP15
GBGT1	IP6K2					RPSAP17
GIPC3	IRAK3					RPSAP19
GJA1	IRF5					RPSAP58
GJA4	ISG20					RSPO1
GJA5	ISM1					RTN3P1
GJC1	ITGAM					RWDD1
GLI1	ITGAV					RWDD4P2
GLI2	ITGAX					SEC63P1
GLI3	ITGB2					SEMG1
GLIS2	ITGBL1					SERBP1P1
GLIS3	KCNAB2					SERBP1P5
GNA12	KCND2					SERBP1P6
GNG11	KCNE4					SETP14
GPBAR1	KCNJ5					SFT2D1
GPC1	KCNJ8					SKP1P1
GPC6	KCTD12					SLC25A25
GPR116	KIAA1462					SMUG1
GPR124	KLF9					SNRPCP2
GPR132	KLHDC4					SNRPEP4
GPR146	KLHDC7B					SNRPGP10
GPR176	KLHDC8B					SNRPGP2
GPR4	KMO					SNX22
GPR68	KYNU					SPCS2P4
GPR89A	LAIR1					SRGAP1
GPRASP1	LAPTM5					SRP9P1
GPRC5B	LAT2					ST13P4
GPSM1	LCP1					ST13P6
GPX7	LCP2					SUDS3P1
GPX8	LGMN					SUMO1P3
GRASP	LHFPL2					SUMO2P1
GREB1	LILRA2					SUPT16HP1
GREM1	LILRA6					TATDN1P1
GRP	LILRB1					TCEA1P2
GSTM2	LILRB2					TDGP1
GTF3C3	LILRB3					TGFBR3
GUCY1A3	LILRB4					TIMM8B
GUCY1B3	LIMS1					TLK2P1
GUF1	LINC00649					TMEM183B
GULP1	LINC00924					TMEM256
GXYLT2	LINC01094					TMSB10
HDGFRP3	LINC01272					TMSB4XP1
HECW2	LIPA					TMSB4XP8
HEG1	LITAF					TOP1P1
HEY1	LMCD1					TPI1P1
HHIPL1	LMO2					TPM3P5
HIC1	LOC100132891					TPM3P8
HIP1	LOC100420851					TRNP
HLX	LOC100506411					TRNS1
HNF4G	LOC101928126					TWF1P1
HOMER3	LOC101928173					UBE2E4P
HOXB2	LOC728392					UBE2L1
HOXB5	LOX					UBE2MP1
HOXB7	LRRC25					UBE2V1P2
HOXB9	LRRC32					UBL5
HPGDS	LRRC4C					UBL5P2
HS3ST3A1	LSG1					UBQLN4P1
HSPA12B	LSP1					UBXN7
HSPB6	LST1					UQCC2
HSPB7	LTBP2					UQCRHL
HSPB8	LXN					VDAC1P1
HSPG2	LY86					VPS13B
HTRA1	LY96					VTA1
HTRA3	LYVE1					WTH3DI
IGF1	MAF					YBX1P10
IGFBP3	MAFB					YBX3P1
IGFBP4	MAGEA3					YWHAE
IGFBP5	MAGEA6					YWHAEP5
IGFBP6	MAMLD1					YWHAZP2
IKBIP	MAN2B1					ZFYVE26
IL34	MAP1B					ZIC2
IL3RA	MAP2					ZIC5
ILK	MAP3K7CL					ZNF354C
INHBA	MAP4K4					ZNF355P
INTS12	2019-03-01					ZNF433
IQCA1	2019-03-02					ZNF655
ISLR	MARCO
ISLR2	MATK
ITGA11	MCEMP1
ITGA5	MCOLN1
ITGA7	MCTP1
ITPKB	MEF2C
ITPR1	MERTK
ITPRIP	METTL3
ITPRIPL2	MFSD1
JAM2	MFSD7
JAM3	MFSD9
JAZF1	MGAT1
JPH2	MGP
KAL1	MICB
KANK2	MILR1
KANK3	MITF
KATNAL1	MLLT11
KCNMB1	MMACHC
KCNN3	MMP19
KCTD11	MMP9
KDELC1	MNDA
KDR	MR1
KIAA0930	MRAS
KIAA1549L	MS4A14
KIAA1755	MS4A4A
KIF26B	MS4A6A
KIF27	MS4A7
KIF7	MSN
KIFC3	MSR1
KIRREL	MT2A
KLF2	MTHFD2L
KLHL5	MYH10
LAMA1	MYO1F
LAMA4	MYO1G
LAMB2	MYO5A
LAMC1	NAGK
LAMC3	NALCN
LAMP5	NAV3
LARP1B	NCF1
LARP6	NCF1B
LATS2	NCF1C
LAYN	NCF2
LBH	NCF4
LDB2	NCKAP1L
LDOC1	NDUFA9
LEPRE1	NFAM1
LEPREL2	NFATC1
LGALS1	NFKBIE
LGI2	NINJ1
LHFP	NLRC4
LIMK1	NLRP3
LIMS2	NNMT
LINC00152	NOTCH2
LINC00341	NOX4
LINC00665	NPC2
LINC00883	NPL
LINC00938	NPR3
LINC01235	NPTX1
LINC01503	NR2F2
LIX1L	NR2F6
LMOD1	NR3C1
LOC100233156	NRF1
LOC101060400	NRP1
LOC730101	NRP2
LOXL1	NRROS
LOXL2	NTM
LOXL3	NUP62CL
LOXL4	NUP85
LPAR1	NUPR1
LPHN2	OAZ2
LPPR2	ODC1
LPPR4	ODF3B
LRCH2	OGFRL1
LRP1	OLR1
LRP12	OSCAR
LRRC16A	OSTM1
LTBP1	P2RX7
LTBP3	PARVG
LUM	PCAT19
LYNX1	PCDHGA12
LZTS1	PDCD1LG2
MAGEH1	PDE1A
MAGI2-AS3	PDE1B
MAP1A	PDLIM3
MAP3K12	PDLIM5
MAP3K3	PDZD4
MAP6	PEA15
MAP7D1	PEAR1
MAP9	PELO
MAPK10	PER1
MAPKAPK5-AS1	PFKFB3
MARS2	PHACTR1
MARVELD1	PHTF2
MATN3	PI15
MCAM	PIEZO2
MCC	PIK3AP1
MDGA1	PIK3R5
MEDAG	PIK3R6
MEIS1	PILRA
MEIS2	PIP4K2A
MEIS3	PKD2
MEOX1	PLA2G15
METTL10	PLA2G7
MFAP2	PLAC9
MFAP4	PLAUR
MFGE8	PLBD2
MFSD8	PLCB2
MGST1	PLCH1
MIR100HG	PLD3
MIR143HG	PLEK
MIR4435-1HG	PLEKHA2
MKL1	PLEKHO1
MMP11	PLEKHO2
MMP14	PLTP
MMP16	PLXDC2
MMP17	PLXNC1
MMRN2	PLXND1
MN1	PML
MOB3A	PMP22
MOCS1	POLR1C
MOXD1	POSTN
MPDZ	PPAPDC1B
MPRIP	PPARG
MPRIPP1	PPM1M
MRC2	PPP1R18
MRGPRF	PPT1
MRRF	PRAM1
MRVI1	PRELP
MS4A2	PREX1
MSC	PRKAR2A
MSRB3	PSAP
MTERF2	PSTPIP1
MTO1	PTAFR
MXRA5	PTGIR
MXRA7	PTGIS
MXRA8	PXDC1
MYADM	PYGL
MYCT1	QKI
MYH11	RAB12
MYL9	RAB8B
MYLK	RAD52
MYOCD	RAMP1
N4BP3	RARRES1
NAALADL1	RASGRP3
NAP1L3	RASGRP4
NAV1	RASSF2
NBPF10	RASSF4
NCAM2	RDX
NCKAP5L	RELN
NDN	RELT
NDUFA4L2	RENBP
NEXN	RGL1
NFIC	RGS1
NFKB2	RGS19
NFXL1	RGS2
NID1	RGS4
NID2	RHOQ
NIPSNAP1	RILPL2
NLGN2	RIN3
NLGN4X	RNASE2
NOA1	RNF122
NOL11	RNF144B
NOTCH3	RNF152
NOTCH4	ROBO3
NPR1	RPSAP47
NPTX2	RRAGD
NPTXR	RTN1
NR2F1-AS1	RXFP1
NR4A3	S1PR2
NREP	SAMD12
NRIP3	SAMSN1
NRK	SCPEP1
NRSN2	SDS
NRXN2	SEC14L1
NSMCE4A	SELL
NTN1	SELPLG
NTNG2	SEMA4A
NUAK1	SEMA7A
NUMBL	2019-09-06
NXN	SERINC1
OBSL1	SERPINE1
OGN	SERPING1
OLFM1	SFRP1
OLFM2	SFXN2
OLFML1	SFXN4
OLFML2A	SGCA
OLFML2B	SGK1
OLFML3	SGTB
OMD	SH2B3
ORAI2	SH3BP5
OSMR	SHISA3
P2RY6	SIGLEC1
P4HA3	SIGLEC5
PACS1	SIGLEC7
PALLD	SIGLEC8
PALM	SIGLEC9
PAMR1	SIRPA
PAPLN	SIRPB1
PAPPA	SIRPB2
PARVA	SLA
PBX3	SLAMF8
PCBP3	SLC11A1
PCCB	SLC15A3
PCDH12	SLC1A3
PCDH17	SLC25A16
PCDH7	SLC2A3
PCDHGB7	SLC2A5
PCDHGC3	SLC2A9
PCOLCE	SLC31A2
PDE2A	SLC37A2
PDGFB	SLC38A6
PDGFC	SLC43A3
PDGFD	SLC47A1
PDGFRA	SLC6A1
PDGFRB	SLC6A12
PDGFRL	SLC7A2
PDLIM2	SLC7A7
PDLIM4	SLC9A9
PDLIM7	SLCO2B1
PDZRN3	SLFN11
PEAK1	SLIT2
PECAM1	SLITRK4
PER3	SMAGP
PGF	SMARCC1
PGR	SNHG10
PHF21A	SNHG19
PHLDB1	SNX10
PHLDB2	SNX18
PHYHD1	SNX24
PHYHIP	SNX29
PI4K2A	SP100
PIAS3	SP110
PKP2	SPI1
PLAT	SPOCD1
PLAU	SPP1
PLCL1	SRGAP2
PLEKHF1	SRGAP2C
PLEKHG2	SRGN
PLEKHH2	SSH1
PLN	ST3GAL1
PLOD1	ST3GAL6
PLVAP	ST6GAL2
PLXDC1	ST8SIA4
PLXNA4	STAC3
PNMA1	STARD10
PNMAL1	STARD8
PODN	STAT2
PODNL1	STC1
PODXL	STEAP4
POU2F2	STX11
POU6F1	SUSD2
PPA2	SWAP70
PPAP2A	SYNPO
PPAP2B	TAPBP
PPAPDC1A	TBC1D1
PPM1F	TBC1D9
PPP1R14A	TBX18
PPP1R3C	TCEAL3
PRAF2	TCN2
PRDM6	TDO2
PRELID2	TDRD6
PREX2	TFEC
PRICKLE1	TFPI
PRICKLE2	TGFB3
PRKCDBP	THBS2
PRKD1	THEMIS2
PRKG1	THSD7A
PRND	TIAM1
PRR16	TIMP1
PRRX1	TLR1
PRRX2	TLR2
PSD	TLR5
PTCH2	TLR6
PTGDS	TLR7
PTGER3	TLR8
PTGS1	TM2D2
PTHLH	TM6SF1
PTN	TMEM130
PTPLAD2	TMEM140
PTPN14	TMEM255A
PTPRE	TMEM45A
PTPRM	TMEM52B
PTPRN	TMSB4Y
PTPRS	TNFAIP2
PTRF	TNFAIP3
PXDN	TNFAIP8L2
RAB11FIP1	TNFSF12
RAB31	TNFSF13B
RAB34	TNFSF14
RAB3IL1	TNFSF4
RAB3IP	TNFSF8
RAI14	TPP1
RALGAPA1	TRAF1
RALGAPA1P	TREM1
RAMP2	TREM2
RARRES2	TRIB2
RASGRP2	TRIM10
RASIP1	TRMT61B
RASL12	TRPS1
RASSF8	TRPV2
RBM12B	TRPV4
RBM47	TSC22D3
RBMS1	TSEN2
RBMS3	TTPA
RBMX	TXLNGY
RBPMS2	TYMP
RCAN1	TYROBP
RCAN2	UBASH3B
RCN3	UBE2E2
RECK	UCHL1
RERG	UPP1
RET	USP54
RFTN1	VAMP5
RFTN2	VAV1
RGAG4	VCAN
RGMA	VEGFC
RGS16	VGLL3
RGS5	VIM
RHOG	VMO1
RHOJ	VNN2
RHPN2	VSIG4
RILPL1	VWA2
RIMKLB	WAS
RNF144A	WDPCP
ROBO1	WHSC1L1
ROBO4	WISP1
ROR1	ZBTB16
ROR2	ZDHHC23
RPL6	ZEB2
RPS6KA2	ZFPM2
RSPO3	ZNF25
RUNX1	ZNF264
RUNX1T1	ZNF331
RWDD4	ZNF385A
S100B	ZNF542P
S1PR1	ZNF883
S1PR3	ZNFX1
SALL2
SAMD14
SAMD4A
SCARA3
SCARF1
SCARF2
SCG2
SCN1B
SCN9A
SCUBE3
SDC2
SDPR
SELM
SEMA3G
SEMA5B
SEMA6B
SEMA6C
SEPN1
2019-09-04
SERPINF1
SERPINH1
SETBP1
SFRP4
SFT2D3
SGCD
SGCE
SGIP1
SH2D3C
SH3PXD2A
SH3RF3
SHANK3
SHC1
SHE
SHISA2
SHISA4
SIK1
SIPA1
SLC12A4
SLC16A2
SLC22A17
SLC24A3
SLC27A2
SLC2A6
SLIT3
SMARCA1
SMARCD3
SMG6
SMIM10
SMO
SMPD1
SNAI1
SNAI2
SNED1
SNHG8
SNORD76
SNPH
SOBP
SOD3
SOX11
SOX17
SOX18
SOX7
SPARC
SPECC1
SPEG
SPG20
SPHK1
SPOCK1
SPON2
SPRED3
SPSB1
SRSF5
SRSF6
SRSF8
SSC5D
SSPN
ST3GAL2
ST3GAL3
ST5
ST6GALNAC5
STAB1
STMN2
STON1
STRA6
STX2
SUDS3
SUGCT
SULF1
SV2A
SV2B
SVEP1
SVIL
SYDE1
SYNC
SYNDIG1
SYNM
SYNPO2
SYT11
SYT15
TACO1
TAGLN
TARBP1
TBX2
TBX3
TBXA2R
TCEA2
TCEAL7
TCERG1
TCF4
TCF7L1
TCP11L1
TEC
TEK
TENC1
TENM3
TENM4
TFE3
TFPI2
TGFB1
TGFB1I1
TGM2
THAP9-AS1
THBD
THBS1
THBS3
THBS4
THSD1
THY1
TIE1
TIMP2
TIMP3
TM4SF18
TMEM119
TMEM136
TMEM176A
TMEM176B
TMEM200B
TMEM204
TMEM255B
TMEM26
TMEM260
TMEM47
TMOD2
TNC
TNFRSF4
TNS1
TNS3
TNXB
TP53INP2
TP73-AS1
TPM2
TPSAB1
TPSB2
TPSD1
TPST1
TRABD2B
TRAM2
TRIL
TRIM8
TRO
TRPC1
TSHZ2
TSHZ3
TSPAN18
TSPAN2
TSPAN4
TSPAN9
TTC28
TTC7B
TTYH2
TUB
TUBA1A
TUBB6
TWF2
TWIST1
TWIST2
TYW5
UBA2
UNC5B
UQCRFS1
URI1
USB1
USP43
UST
VASN
VCAM1
VSTM4
WBP1L
WDR33
WDR81
WFDC1
WNT2
WTIP
WWC2
WWTR1
YTHDC1
ZBED5
ZBTB46
ZBTB47
ZCCHC24
ZEB1
ZFHX4
ZFP36
ZFP82
ZKSCAN7
ZNF124
ZNF134
ZNF154
ZNF165
ZNF287
ZNF366
ZNF423
ZNF467
ZNF469
ZNF471
ZNF485
ZNF512B
ZNF518A
ZNF530
ZNF532
ZNF568
ZNF570
ZNF587
ZNF587B
ZNF606
ZNF620
ZNF626
ZNF660
ZNF667-AS1
ZNF761
ZNF773
ZNF780B
ZNF788
ZNF823
ZNF829
ZNF853
ZNF879
ZSCAN18
ZYX
